# Supplementary material for: Beyond Carrier Status: CFTR Heterozygosity as an Overlooked Clinical Risk Factor for Pancreatitis
Source: Clin Genet. 2025 Jun 5;108(6):726–30. doi: 10.1111/cge.14780 (PMC12580477; doi:10.1111/cge.14780)
Supplement: Supplementary file 1 — Data S1. Supporting Information. [file CGE-108-726-s001.xlsx]

## Sheet: S1 Variant Class
Supplemental Table S1 of Functional Variant Summary M = CFTR Variant Classes 1-3, and R = CFTR Variant Classes 4-5.
variant	var_function	# of patients
c.1521_1523del (p.Phe508del)	M	311
c.350G>A (p.Arg117His)	R	46
c.1652G>A (p.Gly551Asp)	M	10
c.3454G>C (p.Asp1152His)	R	8
c.3909C>G (p.Asn1303Lys)	M	7
c.1624G>T (p.Gly542Ter)	M	6
c.1766+1G>A	M	5
c.1021_1022dup (p.Phe342fs)	M	4
c.1585-1G>A	M	4
c.1657C>T (p.Arg553Ter)	M	3
c.254G>A (p.Gly85Glu)	M	3
c.2657+5G>A	R	3
c.2988+1G>A	M	3
c.3846G>A (p.Trp1282Ter)	M	3
c.1040G>C (p.Arg347Pro)	R	2
c.1466C>A (p.Ser489Ter)	M	2
c.1516ATC[1] (p.Ile507del)	M	2
c.178G>T (p.Glu60Ter)	M	2
c.2988G>A (p.Gln996=)	M	2
c.3484C>T (p.Arg1162Ter)	M	2
c.489+1G>T	M	2
c.1000C>T (p.Arg334Trp)	R	1
c.1364C>A (p.Ala455Glu)	R	1
c.1400T>C (p.Leu467Pro)	M	1
c.1477C>T (p.Gln493Ter)	M	1
c.1558G>T (p.Val520Phe)	M	1
c.1675G>A (p.Ala559Thr)	M	1
c.1679G>C (p.Arg560Thr)	M	1
c.1865G>A (p.Gly622Asp)	M	1
c.2052dup (p.Gln685fs)	M	1
c.2658+5G>A	R	1
c.3140-26A>G	R	1
c.3181G>C (p.Gly1061Arg)	M	1
c.3196C>T (p.Arg1066Cys)	M	1
c.3472C>T (p.Arg1158Ter)	M	1
c.3718-2477C>T	R	1
c.3752G>A (p.Ser1251Asn)	R	1
c.4426C>T (p.Gln1476Ter)	M	1
c.579+1G>T	M	1
c.617T>G (p.Leu206Trp)	R	1
c.803del (p.Asn268fs)	M	1
CFTRdele2,3	M	1

## Sheet: S2 - Miller to phecodeX map
Supplemental Table S2: Phecode X Map for Testing associations with known CFTR-related phenotypes from Miller et. al.
Condition Group	Condition	PhecodeX	Phecode string	Excluded	Reason for exclusion
Bone	Scoliosis	MS_714.3	Scoliosis	0
Bone	Osteopenia	NA		1	No matching phecode
Bone	Hypertrophic osteoarthropathy /clubbing	SS_813	Clubbing of fingers	0
Endocrine & Nutritional	Diabetes (Type 1 or Secondary)	EM_202	Type 1 diabetes	0
Endocrine & Nutritional	Cachexia and adult failure to thrive	EM_230.7	Failure to thrive	0
Endocrine & Nutritional	Feeding difficulties and mismanagement	SS_815	Symptoms and signs concerning food and fluid intake	1	Pediatric phenotype
Endocrine & Nutritional	Lack of expected normal development	SS_849	Lack of expected normal physiological development in childhood	1	Pediatric phenotype
Endocrine & Nutritional	Failure to thrive (child)	SS_849.1	Failure to thrive in childhood	1	Pediatric phenotype
Endocrine & Nutritional	Short stature	SS_849.3	Short stature	0
Gastrointestinal	Cancer of colon, stomach, GI organs	CA_101	Malignant neoplasm of the digestive organs	0
Gastrointestinal	Intestinal atresia	CM_758.131	Atresia and stenosis of small intestines	0
Gastrointestinal	GERD	GI_511	Gastro-esophageal reflux disease [GERD]	0
Gastrointestinal	Intestinal obstruction	GI_514.2	Intestinal obstruction	0
Gastrointestinal	Fecal impaction	GI_514.21	Impaction of intestine	0
Gastrointestinal	Meconium obstruction in fetus or newborn	NB_865.11	Meconium plug syndrome	1	Pediatric phenotype
Gastrointestinal	Meconium peritonitis	NB_865.3	Perinatal intestinal perforation	1	Pediatric phenotype
Gastrointestinal Symptoms	Eosinophilic esophagitis	GI_522.61	Eosinophilic esophagitis	0
Gastrointestinal Symptoms	Abdominal pain	GI_527	Abdominal pain	0
Gastrointestinal Symptoms	Nausea or vomiting	GI_528	Nausea and vomiting	0
Gastrointestinal Symptoms	Diarrhea	GI_529.1	Diarrhea	0
Gastrointestinal Symptoms	Constipation	GI_529.5	Constipation	0
Genitourinary	Male infertility	GU_609	Male infertility	1	Male-specific phenotype
Hematologic	Venous thromboembolism	CV_440.1	Venous thromboembolism	0
Hepatobiliary	Chronic Hepatitis	GI_540.1	Chronic Hepatitis	0
Hepatobiliary	Cholelithiasis	GI_550.1	Gallstones [Cholelithiasis]	0
Hepatobiliary	Ascites	GI_555	Ascites	0
Hepatobiliary	Neonatal jaundice	NB_859	Perinatal jaundice	1	Pediatric phenotype
Hepatobiliary	Jaundice (not of newborn)	SS_814	Jaundice	0
Hepatobiliary	Abnormal liver serum enzyme levels	SS_823.2	Abnormal levels of other serum enzymes	0
Pancreatic	Pancreatic cancer	CA_101.8	Malignant neoplasm of the pancreas	0
Pancreatic	Intestinal Malabsorption	GI_525	Intestinal Malabsorption	0
Pancreatic	Pancreatic steatorrhea	GI_525.2	Pancreatic steatorrhea	1	Zero cases in cohort
Pancreatic	Other pancreatic disorders	GI_554.1	Pancreatitis	0
Pancreatic	Pancreatitis (Acute)	GI_554.11	Acute pancreatitis	0
Pancreatic	Pancreatitis (Chronic)	GI_554.12	Chronic pancreatitis	0
Pancreatic	Cyst/pseudocyst of pancreas	GI_554.2	Cyst and pseudocyst of pancreas	0
Renal	Fluid and electrolyte disorders	EM_256	Disorders of fluid, electrolyte and acid-base balance	0
Renal	Dehydration	EM_256.71	Dehydration	0
Renal	Nephrolithiasis	GU_585	Kidney stone disease	0
Respiratory	Congenital cystic lung	CM_762.31	Congenital cystic lung	1	Pediatric phenotype
Respiratory	Respiratory failure of newborn	NB_854.6	Respiratory failure of newborn	1	Pediatric phenotype
Respiratory	Nasal Polyposis	RE_471.5	Nasal polyps	0
Respiratory	Asthma	RE_475	Asthma	0
Respiratory	Respiratory failure	RE_479.3	Respiratory failure	0
Respiratory Infection	Nontuberculous mycobacterial Infection	ID_005	Mycobacteria	0
Respiratory Infection	Pseudomonas infections	ID_009	Pseudomonas	0		2
Respiratory Infection	Aspergillosis associated disease	ID_074	Aspergillosis	0
Respiratory Infection	Personal history of recurrent pneumonia	NA		1	No matching phecode
Respiratory Infection	Congenital pneumonia	NB_856.8	Congenital pneumonia	1	Pediatric phenotype
Respiratory Infection	Upper respiratory infection- unspecified	RE_460.1	Acute upper respiratory infection	0
Respiratory Infection	Sinusitis (acute)	RE_462.1	Acute sinusitis	0
Respiratory Infection	Sinusitis (chronic)	RE_462.2	Chronic sinusitis	0
Respiratory Infection	Pneumonia	RE_468	Pneumonia	0		1.16
Respiratory Infection	Bronchitis (acute)	RE_469.1	Acute bronchitis	0
Respiratory Infection	Bronchitis (chronic)	RE_469.2	Chronic bronchitis	0
Respiratory Infection	Bronchiectasis	RE_476	Bronchiectasis	0

## Sheet: S3 - CF-phenotype Prev
Supplemental Table S3: Prevalence of CF-Related Phenotypes Among CFTR Carriers				Prevelance
phecode	phecode string	cases	controls	CFTR-carriers	Controls	CFTR-carriers higher prev
SS_813	Clubbing of fingers	1	12081	0	9e-05	0
MS_714.3	Scoliosis	223	11859	0.03104	0.01797	1
EM_230.7	Failure to thrive	27	12055	0.00443	0.00215	1
EM_202.1	Type 1 diabetes	143	11939	0.00887	0.01195	0
SS_849.3	Short stature	14	12068	0	0.0012	0
CA_101	Malignant neoplasm of the digestive organs	44	12038	0.00887	0.00344	1
GI_514.21	Impaction of intestine	13	12069	0.00222	0.00103	1
GI_511	Gastro-esophageal reflux disease [GERD]	1871	10211	0.15078	0.15502	0
CM_758.131	Atresia and stenosis of small intestines	2	12080	0	0.00017	0
GI_514.2	Intestinal obstruction	89	11993	0.0133	0.00714	1
GI_527	Abdominal pain	5724	6358	0.44346	0.47494	0
GI_529.5	Constipation	1108	10974	0.07982	0.09217	0
GI_529.1	Diarrhea	1419	10663	0.09978	0.11813	0
GI_522.61	Eosinophilic esophagitis	22	12060	0.00443	0.00172	1
GI_528	Nausea and vomiting	3625	8457	0.31707	0.29937	1
CV_440.1	Venous thromboembolism	343	11739	0.04213	0.02786	1
SS_823.2	Abnormal levels of other serum enzymes	231	11851	0.01996	0.01909	1
GI_555	Ascites	287	11795	0.02661	0.02364	1
GI_550.1	Gallstones [Cholelithiasis]	454	11628	0.03991	0.03749	1
GI_540.1	Chronic hepatitis	107	11975	0.01552	0.0086	1
SS_814	Jaundice	67	12015	0.01109	0.00533	1
GI_554.2	Cyst and pseudocyst of pancreas	19	12063	0.00443	0.00146	1
GI_525	Intestinal malabsorption	120	11962	0.0133	0.0098	1
GI_554.1	Pancreatitis	84	11998	0.02439	0.00628	1
CA_101.8	Malignant neoplasm of the pancreas	3	12079	0	0.00026	0
GI_554.11	Acute pancreatitis	78	12004	0.02439	0.00576	1
GI_554.12	Chronic pancreatitis	21	12061	0.00443	0.00163	1
EM_256.71	Dehydration	984	11098	0.08204	0.08142	1
EM_256	Disorders of fluid, electrolyte and acid-base balance	1624	10458	0.13304	0.13447	0
GU_585	Kidney stone disease	484	11598	0.05543	0.03946	1
RE_475	Asthma	1392	10690	0.102	0.11573	0
RE_471.5	Nasal polyps	47	12035	0.00443	0.00387	1
RE_479.3	Respiratory failure	129	11953	0.00222	0.01101	0
ID_074	Aspergillosis	1	12081	0	9e-05	0
ID_005	Mycobacteria	52	12030	0.00443	0.0043	1
RE_476	Bronchiectasis	25	12057	0	0.00215	0
RE_469.1	Acute bronchitis	709	11373	0.051	0.05898	0
RE_469.2	Chronic bronchitis	35	12047	0	0.00301	0
RE_468	Pneumonia	487	11595	0.04213	0.04024	1
ID_009	Pseudomonas	11	12071	0.00222	0.00086	1
RE_462.1	Acute sinusitis	1665	10417	0.13304	0.13799	0
RE_462.2	Chronic sinusitis	543	11539	0.03548	0.04531	0
RE_460.1	Acute upper respiratory infection	4237	7845	0.32594	0.35165	0

## Sheet: S4 - Power Resp pheno
Supplemental Table S4: Six of the eight respiratory phenotypes were powered at ≥80% to detect OR ≥ 2; all were underpowered to detect ORs reported in Miller et. al.
phecode	phecode string	cases	controls	Prevalence	OR reported by Miller et. al.	Miller power	Power 2 OR	Power 1.5 OR
RE_460.1	Acute upper respiratory infection	4237	7845	0.350687	1.2	0.450489	1	0.984967
RE_462.1	Acute sinusitis	1665	10417	0.137808	1.09	0.0963578	0.999861	0.87811
RE_462.2	Chronic sinusitis	543	11539	0.0449429	1.14	0.0897224	0.93853	0.483948
RE_468	Pneumonia	487	11595	0.0403079	1.16	0.0964738	0.91501	0.446168
RE_469.1	Acute bronchitis	709	11373	0.0586823	1.04	0.0543107	0.976639	0.583429
RE_471.5	Nasal polyps	47	12035	0.00389008	1.37	0.0726556	0.188639	0.0896829
RE_475	Asthma	1392	10690	0.115213	1.36	0.582302	0.999467	0.828972
RE_479.3	Respiratory failure	129	11953	0.010677	1.36	0.42299	0.109547	0.160473

## Sheet: S5 - PheWAS
Supplemental table S5 PheWAS Results of 1,130 phenotypes
phecode	phecode_string	cases	controls	P	OR	L95	U95	case_aff	case_unaff	Bonferroni corrected p-value	CF-phenotype from Miller et al.
BI_160	Deficiency anemias	1262	10820	0.713573	1.06075	0.774205	1.45334	46	1216	1	0
BI_160.1	Iron deficiency anemia	1205	10877	0.813853	1.03968	0.751994	1.43744	43	1162	1	0
BI_160.11	Iron deficiency anemia secondary to blood loss	243	11839	0.35693	1.35674	0.70893	2.59651	10	233	1	0
BI_160.2	Megaloblastic anemia	88	11994	0.921231	0.942972	0.294467	3.01968	3	85	1	0
BI_160.21	Vitamin B12 deficiency anemia due to intrinsic factor deficiency [Pernicious anemia]	63	12019	0.401215	0.427436	0.0587525	3.10968	1	62	1	0
BI_162	Aplastic anemia	40	12042	0.611802	1.44926	0.345781	6.07425	2	38	1	0
BI_164	Anemia	3646	8436	0.955988	0.994019	0.803285	1.23004	127	3519	1	0
BI_164.1	Microcytic anemia	1205	10877	0.813853	1.03968	0.751994	1.43744	43	1162	1	0
BI_164.2	Macrocytic anemia	122	11960	0.725199	1.17699	0.474428	2.91994	5	117	1	0
BI_164.3	Acute posthemorrhagic anemia	1263	10819	0.144723	0.769511	0.541128	1.09428	35	1228	1	0
BI_164.6	Anemia secondary to chronic diseases and conditions	2109	9973	0.0591201	0.767189	0.582604	1.01026	62	2047	1	0
BI_168	Coagulation defects, purpura and other hemorrhagic conditions	873	11209	0.20784	1.24484	0.885333	1.75033	39	834	1	0
BI_168.1	Hypo-coagulability	151	11931	0.00915485	2.23424	1.2206	4.08966	12	139	1	0
BI_168.2	Hyper-coagulability	254	11828	0.124162	1.51915	0.89147	2.58876	15	239	1	0
BI_168.21	Primary thrombophilia	226	11856	0.10156	1.58585	0.913145	2.75413	14	212	1	0
BI_168.211	Activated protein C resistance*	70	9808	0.596225	1.31621	0.476338	3.63695	4	66	1	0
BI_168.3	Spontaneous ecchymoses	106	11976	0.343127	1.49845	0.649393	3.45763	6	100	1	0
BI_168.4	Abnormal coagulation profile	76	12006	0.16064	1.93266	0.769802	4.85213	5	71	1	0
BI_169	Platelet defects	295	11787	0.572182	0.823611	0.420033	1.61496	9	286	1	0
BI_169.1	Thrombocytopenia	281	11801	0.700159	0.876001	0.446566	1.7184	9	272	1	0
BI_169.11	Immune thrombocytopenic purpura [ITP]	54	12028	0.465179	0.477471	0.0656696	3.4716	1	53	1	0
BI_169.14	Secondary thrombocytopenia	53	12029	0.912044	1.08349	0.261162	4.49509	2	51	1	0
BI_170	Decreased white blood cell count	127	11955	0.438465	1.39065	0.603838	3.20271	6	121	1	0
BI_170.1	Neutropenia	59	12023	0.167048	2.06898	0.737679	5.80293	4	55	1	0
BI_171	Elevated white blood cell count [Leukocytosis]	450	11632	0.50979	1.17313	0.729709	1.88601	19	431	1	0
BI_172	Other disorders of white blood cells	70	12012	0.354301	1.62004	0.583685	4.4965	4	66	1	0
BI_174	Diseases of spleen	142	11940	0.0325605	1.98496	1.05858	3.72201	11	131	1	0
BI_174.2	Splenomegaly	116	11966	0.158779	1.69145	0.814304	3.51342	8	108	1	0
BI_176	Other diseases of blood and blood-forming organs	125	11957	0.270245	0.45374	0.111352	1.84892	2	123	1	0
BI_176.1	Thrombocytosis*	56	9822	0.979007	6.21812e-07	0	Inf	0	56	1	0
BI_177	Abnormality of the lymph nodes	614	11468	0.465182	1.1679	0.770036	1.77135	26	588	1	0
BI_177.1	Lymphadenitis	85	11997	0.237639	0.303514	0.0419516	2.19589	1	84	1	0
BI_177.2	Enlargement of lymph nodes [Lymphadenopathy]	528	11554	0.280229	1.26852	0.823763	1.9534	24	504	1	0
BI_179	Immunodeficiencies	213	11869	0.635196	1.18069	0.594458	2.34506	9	204	1	0
BI_179.9	Immunodeficiency NOS	173	11909	0.97218	0.985328	0.429346	2.26128	6	167	1	0
BI_180	Other disorders involving the immune mechanism	51	12031	0.390629	1.67777	0.514818	5.46776	3	48	1	0
BI_181	Autoimmune disease	1105	10977	0.782889	0.953625	0.680291	1.33678	40	1065	1	0
CA_101	Malignant neoplasm of the digestive organs	44	12038	0.0676074	2.65017	0.931854	7.53702	4	40	1	1
CA_103	Malignant neoplasm of the skin	766	11316	0.60751	1.10575	0.753463	1.62276	33	733	1	0
CA_103.1	Melanomas of skin	53	12029	0.571377	1.40339	0.434059	4.53739	3	50	1	0
CA_103.2	Keratinocyte carcinoma	59	12023	0.0579342	2.49164	0.969764	6.40184	5	54	1	0
CA_103.21	Basal cell carcinoma	50	12032	0.117265	2.31038	0.810233	6.58807	4	46	1	0
CA_104	Malignant sarcoma-related cancers	196	11886	0.311671	0.628311	0.25538	1.54583	5	191	1	0
CA_105	Malignant neoplasm of the breast	128	11954	0.527104	0.687301	0.215007	2.19706	3	125	1	0
CA_105.1	Malignant neoplasm of the breast, female	92	11990	0.263161	0.322662	0.0444904	2.34007	1	91	1	0
CA_106	Gynecological malignant neoplasms	271	11811	0.947954	1.02164	0.537129	1.94321	10	261	1	0
CA_106.1	Malignant neoplasm of external female genital organs and cervix	234	11848	0.855642	1.06487	0.541032	2.09589	9	225	1	0
CA_106.13	Malignant neoplasm of the cervix	229	11853	0.817571	1.08299	0.550083	2.13216	9	220	1	0
CA_110	Malignant neoplasm of the endocrine glands	78	12004	0.486503	1.43444	0.519258	3.96262	4	74	1	0
CA_110.1	Malignant neoplasm of the thyroid	53	12029	0.994569	1.00495	0.242694	4.16129	2	51	1	0
CA_112	Malignant neoplasm of other and ill-defined sites	152	11930	0.764941	0.871189	0.352813	2.1512	5	147	1	0
CA_116	Secondary malignant neoplasm	58	12024	0.0496942	2.54064	1.00125	6.4468	5	53	1	0
CA_120	Hemo onc - by cell of origin	123	11959	0.688422	1.20444	0.48521	2.98979	5	118	1	0
CA_120.1	Myeloid	58	12024	0.575542	0.566685	0.0776089	4.13782	1	57	1	0
CA_120.2	Lymphoid	43	12039	0.763549	1.24543	0.298048	5.20416	2	41	1	0
CA_122	Lymphoma	41	12041	0.24116	2.0341	0.620461	6.66853	3	38	1	0
CA_124	Myeloproliferative disorder	57	12025	0.571745	0.563574	0.0772233	4.11295	1	56	1	0
CA_128	Estrogen receptor status	44	12038	0.695465	0.67122	0.0911987	4.94017	1	43	1	0
CA_128.1	Estrogen receptor postitive status [ER+]	41	12041	0.724359	0.698065	0.0946826	5.14661	1	40	1	0
CA_130	Cancer (solid tumor, excluding BCC)	573	11509	0.85797	1.0414	0.667837	1.62392	22	551	1	0
CA_132	Sequelae of cancer	88	11994	0.944839	0.959741	0.299656	3.07387	3	85	1	0
CA_135	Benign neoplasm of the head and neck	93	11989	0.88094	0.91478	0.285174	2.93443	3	90	1	0
CA_135.5	Benign neoplasm of the paranasal sinus and nasal cavity	58	12024	0.961449	1.03578	0.249022	4.30819	2	56	1	0
CA_136	Benign neoplasm of the digestive organs	395	11687	0.495169	1.20967	0.700056	2.09027	16	379	1	0
CA_136.2	Benign neoplasm of stomach	45	12037	0.0638133	2.68997	0.944738	7.65921	4	41	1	0
CA_136.4	Benign neoplasm of colon, rectum, anus and anal canal	345	11737	0.740804	1.10684	0.606566	2.01972	13	332	1	0
CA_136.41	Benign neoplasm of the colon	312	11770	0.684414	1.13771	0.610704	2.11951	12	300	1	0
CA_136.42	Benign neoplasm of rectum and anus	83	11999	0.188792	1.87659	0.733941	4.79821	5	78	1	0
CA_138	Benign neoplasm of the skin	1258	10824	0.435755	0.875812	0.627463	1.22246	46	1212	1	0
CA_138.1	Nevus, non-neoplastic	176	11906	0.624988	1.19978	0.577988	2.49049	8	168	1	0
CA_138.2	Melanocytic nevi*	743	9135	0.951716	0.987822	0.664411	1.46866	30	713	1	0
CA_139	Benign sarcoma-related cancers	597	11485	0.420034	1.18859	0.781012	1.80886	26	571	1	0
CA_139.3	Benign neoplasm of other connective and soft tissue	144	11938	0.212749	0.409741	0.100695	1.6673	2	142	1	0
CA_139.5	Lipoma	108	11974	0.539948	1.33086	0.533541	3.3197	5	103	1	0
CA_139.53	Lipoma of skin subcutaneous tissue	85	11997	0.987458	0.990693	0.308743	3.17893	3	82	1	0
CA_139.6	Hemangioma and lymphangioma	337	11745	0.297494	1.31461	0.785791	2.1993	17	320	1	0
CA_139.61	Hemangioma	327	11755	0.238452	1.36417	0.814028	2.2861	17	310	1	0
CA_140	Benign neoplasm of the breast	208	11874	0.961548	0.981241	0.454376	2.11902	7	201	1	0
CA_142	Lump or mass in breast or nonspecific abnormal breast exam	1570	10512	0.148117	0.782601	0.561387	1.09098	48	1522	1	0
CA_142.1	Lump or mass in breast	1160	10922	0.0806299	0.712822	0.487578	1.04212	32	1128	1	0
CA_142.2	Abnormal mammogram	313	11769	0.415532	0.734639	0.34969	1.54335	8	305	1	0
CA_142.21	Mammographic microcalcification	65	12017	0.983845	3.09299e-07	0	Inf	0	65	1	0
CA_144	Gynecological benign neoplasms	1530	10552	0.530165	0.903235	0.65736	1.24108	47	1483	1	0
CA_144.1	Benign neoplasms of external female genital organs and cervix	264	11818	0.488484	1.24515	0.669579	2.3155	11	253	1	0
CA_144.11	Benign neoplasms of the vulva	126	11956	0.808288	1.11881	0.451753	2.77086	5	121	1	0
CA_144.13	Benign neoplasms of the cervix	133	11949	0.721582	1.17928	0.476119	2.9209	5	128	1	0
CA_144.2	Benign neoplasms of the uterus	1218	10864	0.619493	0.91457	0.642896	1.30105	37	1181	1	0
CA_144.21	Leiomyoma of uterus	864	11218	0.991433	1.0022	0.671609	1.49551	28	836	1	0
CA_144.3	Benign neoplasms of the ovary	158	11924	0.509011	0.713569	0.262085	1.94281	4	154	1	0
CA_148	Benign neoplasm of the eye, brain and other parts of central nervous system	60	12022	0.88208	0.898149	0.217233	3.71339	2	58	1	0
CA_149	Benign neoplasm of the endocrine glands	71	12011	0.139199	2.00217	0.7978	5.02469	5	66	1	0
CA_149.4	Benign neoplasm of the pituitary gland and craniopharyngeal duct	43	12039	0.266041	1.95723	0.599391	6.39108	3	40	1	0
CM_750	Congenital malformations of nervous system	142	11940	0.62182	1.21346	0.562552	2.6175	7	135	1	0
CM_750.1	Congenital malformations of brain	102	11980	0.708973	1.18856	0.479804	2.94428	5	97	1	0
CM_750.2	Neural tube defects and congenital disorders of the spinal cord	40	12042	0.804491	1.19774	0.287021	4.99814	2	38	1	0
CM_754	Congenital malformations of tongue, mouth and pharynx	40	12042	0.627576	0.610771	0.0833352	4.47639	1	39	1	0
CM_755	Congenital deformities of skull, face, and jaw	44	12038	0.985496	3.36381e-07	0	Inf	0	44	1	0
CM_758	Congenital malformations of digestive system	68	12014	0.690546	1.26796	0.394003	4.0805	3	65	1	0
CM_758.1	Congenital malformations of intestine	53	12029	0.440458	1.59022	0.48934	5.16776	3	50	1	0
CM_760	Congenital anomalies of genital organs	235	11847	0.30612	1.36176	0.753837	2.45993	12	223	1	0
CM_760.1	Congenital malformations of female genitalia	231	11851	0.281269	1.38442	0.766121	2.50171	12	219	1	0
CM_760.13	Congenital anomalies of uterus and cervix	183	11899	0.0660832	1.7488	0.963546	3.17402	12	171	1	0
CM_760.132	Doubling of uterus	61	12021	0.715404	0.76861	0.186773	3.16299	2	59	1	0
CM_760.133	Bicornate uterus	54	12028	0.393214	0.421686	0.0580935	3.06092	1	53	1	0
CM_761	Congenital malformations of the urinary system	244	11838	0.547718	1.20739	0.653144	2.23196	11	233	1	0
CM_761.1	Congenital malformation of kidney	103	11979	0.283176	1.57875	0.685713	3.63481	6	97	1	0
CM_761.13	Cystic kidney disease	44	12038	0.71178	1.30938	0.313364	5.4712	2	42	1	0
CM_761.2	Congenital malformations of ureter and renal pelvis	141	11941	0.909307	0.949033	0.385819	2.33442	5	136	1	0
CM_761.21	Obstructive defects of renal pelvis and ureter, congenital	129	11953	0.930057	1.04122	0.422518	2.56589	5	124	1	0
CM_761.211	Congenital hydronephrosis*	87	9791	0.47523	0.598385	0.146143	2.4501	2	85	1	0
CM_763	Congenital anomalies of the heart	294	11788	0.397722	1.26713	0.732026	2.19339	14	280	1	0
CM_763.1	Congenital malformations of great arteries	64	12018	0.0802661	2.2873	0.90509	5.78037	5	59	1	0
CM_763.2	Congenital malformations of heart valves	75	12007	0.529285	1.38696	0.500564	3.84299	4	71	1	0
CM_763.23	Congenital malformation of aortic and mitral valves	51	12031	0.950495	0.955972	0.230734	3.96076	2	49	1	0
CM_763.3	Congenital malformations of cardiac chambers and connections	141	11941	0.0501062	1.92385	0.999697	3.70233	10	131	1	0
CM_763.31	Ventricular septal defect	65	12017	0.0918619	2.21342	0.878714	5.57548	5	60	1	0
CM_763.32	Atrial septal defect	71	12011	0.208585	1.80317	0.719386	4.51972	5	66	1	0
CM_764	Congenital malformations of circulatory system (other than heart)	121	11961	0.763248	0.85694	0.313814	2.34007	4	117	1	0
CM_764.2	Congenital absence and hypoplasia of umbilical artery	55	12027	0.919024	0.929043	0.224801	3.83949	2	53	1	0
CM_770	Other congenital malformations of musculoskeletal system	67	12015	0.636168	0.710909	0.172926	2.9226	2	65	1	0
CM_771	Congenital malformations of integument	184	11898	0.479146	0.721476	0.292116	1.78192	5	179	1	0
CM_771.1	Congenital malformation of the skin	146	11936	0.561844	0.741334	0.269673	2.03794	4	142	1	0
CM_778	Other congenital malformations, NEC	172	11910	0.0380939	1.88916	1.03555	3.44643	12	160	1	0
CV_400	Rheumatic fever and chronic rheumatic heart diseases	124	11958	0.0887232	1.88543	0.908425	3.9132	8	116	1	0
CV_400.2	Rheumatic heart disease	124	11958	0.0887232	1.88543	0.908425	3.9132	8	116	1	0
CV_401	Hypertension	2597	9485	0.480377	0.917326	0.721836	1.16576	89	2508	1	0
CV_401.1	Essential hypertension	1593	10489	0.612066	1.07783	0.806771	1.43996	58	1535	1	0
CV_401.2	Hypertensive heart disease	128	11954	0.000392466	3.21979	1.68681	6.14595	11	117	0.451729	0
CV_401.6	Secondary hypertension	71	12011	0.0780149	2.29937	0.910849	5.80457	5	66	1	0
CV_402	Elevated blood pressure reading without diagnosis of hypertension	1334	10748	0.421146	0.87558	0.633436	1.21029	43	1291	1	0
CV_403	Angina pectoris	41	12041	0.985003	5.71122e-07	0	Inf	0	41	1	0
CV_404	Ischemic heart disease	141	11941	0.132102	1.75269	0.844325	3.63833	8	133	1	0
CV_404.1	Myocardial infarction [Heart attack]	52	12030	0.907201	1.08826	0.262498	4.51169	2	50	1	0
CV_404.2	Coronary atherosclerosis [Atherosclerotic heart disease]	91	11991	0.54604	1.36843	0.494275	3.78858	4	87	1	0
CV_406	Pulmonary heart disease	46	12036	0.00512532	3.9418	1.5086	10.2995	5	41	1	0
CV_410	Inflammation of the heart [Carditis]	61	12021	0.651097	1.3098	0.406678	4.21849	3	58	1	0
CV_411	Other diseases of pericardium	76	12006	0.753434	0.79734	0.194059	3.27608	2	74	1	0
CV_411.2	Pericardial effusion (noninflammatory)*	63	9815	0.920898	0.930701	0.225533	3.8407	2	61	1	0
CV_413	Heart valve disorders	334	11748	0.0649973	1.56877	0.972402	2.53088	19	315	1	0
CV_413.1	Mitral valve disorders	207	11875	0.728736	0.873548	0.406885	1.87543	7	200	1	0
CV_413.11	Mitral valve insufficiency	96	11986	0.71705	0.806998	0.253056	2.57353	3	93	1	0
CV_413.2	Aortic valve disorders	91	11991	0.0498261	2.19867	1.0006	4.83128	7	84	1	0
CV_413.22	Aortic insufficiency	54	12028	0.0415324	2.64544	1.03804	6.74192	5	49	1	0
CV_413.3	Tricuspid valve disorders	127	11955	0.0119642	2.33533	1.20527	4.52492	10	117	1	0
CV_413.32	Tricuspid value insufficiency*	84	9794	0.0338453	2.3478	1.06731	5.16454	7	77	1	0
CV_413.4	Pulmonary valve disorders	45	12037	0.0106243	3.49301	1.33806	9.1185	5	40	1	0
CV_414	Cardiomyopathy	86	11996	0.645329	0.717949	0.175099	2.94376	2	84	1	0
CV_416	Cardiac arrhythmia and conduction disorders	974	11108	0.966607	0.992485	0.697196	1.41284	36	938	1	0
CV_416.1	Paroxysmal tachycardia	180	11902	0.460147	1.29324	0.653623	2.55876	9	171	1	0
CV_416.11	Supraventricular tachycardia	135	11947	0.783789	1.12312	0.490037	2.57408	6	129	1	0
CV_416.12	Ventricular tachycardia	44	12038	0.265688	1.96083	0.599077	6.41795	3	41	1	0
CV_416.2	Atrial fibrillation and flutter	66	12016	0.278266	1.76689	0.631431	4.94416	4	62	1	0
CV_416.21	Atrial fibrillation	61	12021	0.211444	1.92969	0.688193	5.41081	4	57	1	0
CV_416.4	Heart block	63	12019	0.262154	1.79959	0.644395	5.02567	4	59	1	0
CV_416.5	Premature depolarization [Premature beats]	123	11959	0.705208	0.823414	0.300911	2.25319	4	119	1	0
CV_416.52	Ventricular premature depolarization*	81	9797	0.92921	0.948652	0.296511	3.0351	3	78	1	0
CV_417	Abnormalities of heart beat	1983	10099	0.752304	1.04288	0.803531	1.35352	76	1907	1	0
CV_417.1	Palpitations	1117	10965	0.218499	1.21749	0.889892	1.66569	49	1068	1	0
CV_417.2	Tachycardia	1141	10941	0.55219	0.901727	0.641151	1.26821	39	1102	1	0
CV_417.3	Bradycardia	91	11991	0.976328	4.42273e-07	0	Inf	0	91	1	0
CV_418	Abnormal results of cardiovascular function studies	218	11864	0.584315	1.20939	0.612032	2.38978	9	209	1	0
CV_418.1	Abnormal electrocardiogram [ECG] [EKG]	169	11913	0.378901	1.38315	0.671571	2.84872	8	161	1	0
CV_423	Abnormal cardiac sounds	209	11873	0.433216	1.31463	0.663264	2.60568	9	200	1	0
CV_423.1	Cardiac murmurs	200	11882	0.364685	1.37237	0.692202	2.72088	9	191	1	0
CV_424	Heart failure	138	11944	0.859191	1.08531	0.439309	2.68123	5	133	1	0
CV_425	Cardiomegaly	161	11921	0.665154	1.20104	0.523936	2.7532	6	155	1	0
CV_426	Complications and ill-defined descriptions of heart disease	106	11976	0.0181714	2.43575	1.16365	5.09849	8	98	1	0
CV_431	Stroke and transient cerebral ischemic attacks	144	11938	0.110619	0.200788	0.0279351	1.44319	1	143	1	0
CV_431.1	Stroke	83	11999	0.976446	5.13413e-07	0	Inf	0	83	1	0
CV_431.11	Cerebral infarction [Ischemic stroke]	63	12019	0.98499	2.4928e-07	0	Inf	0	63	1	0
CV_431.2	Transient cerebral ischemic attack [TIA]	43	12039	0.99035	1.47622e-07	0	Inf	0	43	1	0
CV_433	Other cerebrovascular disease	66	12016	0.984835	2.40658e-07	0	Inf	0	66	1	0
CV_436	Atherosclerosis [ASCVD]	119	11963	0.546979	1.32354	0.531603	3.29522	5	114	1	0
CV_438	Aneurysm or ectasia	96	11986	0.166745	1.81051	0.780516	4.1997	6	90	1	0
CV_438.1	Aortic aneurysm and ectasia	43	12039	0.0716889	2.61368	0.918743	7.43549	4	39	1	0
CV_439	Hemorrhoids	738	11344	0.324543	0.799807	0.512833	1.24737	22	716	1	0
CV_440	Embolism and thrombosis	414	11668	0.164211	1.39152	0.873606	2.21646	20	394	1	0
CV_440.1	Venous thromboembolism	343	11739	0.056762	1.59352	0.986681	2.57357	19	324	1	1
CV_440.11	Deep vein thrombosis [DVT]	123	11959	0.203572	1.65399	0.761477	3.59262	7	116	1	0
CV_440.13	Phlebitis and thrombophlebitis	100	11982	0.466646	1.40262	0.564043	3.48792	5	95	1	0
CV_440.3	Pulmonary embolism	106	11976	0.0250577	2.3145	1.1108	4.82257	8	98	1	0
CV_444	Venous insufficiency	234	11848	0.514912	1.24114	0.64781	2.37789	10	224	1	0
CV_444.1	Varicose veins	211	11871	0.849253	1.0724	0.521594	2.20485	8	203	1	0
CV_444.11	Varicose veins of lower extremities	166	11916	0.937725	1.03362	0.450958	2.3691	6	160	1	0
CV_444.5	Venous insufficiency (chronic) (peripheral)	60	12022	0.142097	2.17913	0.770266	6.16488	4	56	1	0
CV_446	Hypotension	506	11576	0.417125	0.803955	0.474593	1.36189	15	491	1	0
CV_446.2	Orthostatic hypotension	134	11948	0.678141	0.808164	0.295556	2.20983	4	130	1	0
CV_448	Peripheral vascular disease	101	11981	0.944779	1.03637	0.377168	2.84769	4	97	1	0
CV_448.1	Raynaud's syndrome	78	12004	0.553356	0.652387	0.158908	2.67834	2	76	1	0
CV_449	Other disorders of the circulatory system	61	12021	0.0577999	2.45924	0.970675	6.23057	5	56	1	0
CV_452	Hemorrhage, NOS	58	12024	0.438531	0.456559	0.0628073	3.31882	1	57	1	0
DE_660	Infection of the skin	1818	10264	0.114425	0.78366	0.579001	1.06066	54	1764	1	0
DE_660.1	Fungal infection of the skin	575	11507	0.0748773	0.597023	0.338457	1.05312	13	562	1	0
DE_660.11	Candidiasis of skin and nails	101	11981	0.340625	0.504745	0.123697	2.05961	2	99	1	0
DE_660.12	Dermatophytosis	387	11695	0.292644	0.707063	0.370747	1.34846	10	377	1	0
DE_660.122	Dermatophytosis of nail	152	11930	0.136834	0.344243	0.0844705	1.4029	2	150	1	0
DE_660.123	Dermatophytosis of foot [Athelet's foot]	66	12016	0.26404	1.79952	0.641798	5.04562	4	62	1	0
DE_660.124	Dermatophytosis of the body	130	11952	0.808355	0.882645	0.321884	2.42032	4	126	1	0
DE_660.13	Pityriasis versicolor	87	11995	0.242135	0.307386	0.0425813	2.21897	1	86	1	0
DE_660.2	Bacterial infection of the skin	100	11982	0.984346	1.43136e-07	0	Inf	0	100	1	0
DE_660.21	Impetigo	86	11996	0.984505	1.60295e-07	0	Inf	0	86	1	0
DE_660.4	Carbuncle and furuncle	129	11953	0.539359	0.696371	0.219275	2.21152	3	126	1	0
DE_660.6	Cellulitis and abscess	1097	10985	0.499174	0.883033	0.615598	1.26665	35	1062	1	0
DE_662	Rosacea	212	11870	0.277496	1.41853	0.754741	2.66611	11	201	1	0
DE_664	Papulosquamous disorders	213	11869	0.976102	0.989058	0.481501	2.03164	8	205	1	0
DE_664.2	Pityriasis	50	12032	0.853362	1.14416	0.274339	4.77184	2	48	1	0
DE_664.4	Psoriasis	150	11932	0.422717	0.663626	0.243544	1.80829	4	146	1	0
DE_666	Urticaria	407	11675	0.290417	1.30533	0.796501	2.13921	18	389	1	0
DE_666.1	Allergic urticaria	78	12004	0.0520503	2.32974	0.99252	5.46858	6	72	1	0
DE_666.2	Idiopathic urticaria	83	11999	0.430385	1.50809	0.543164	4.18721	4	79	1	0
DE_667	Erythematous conditions	116	11966	0.226331	1.61555	0.742752	3.51396	7	109	1	0
DE_668	Dermatitis [eczema]	1352	10730	0.134124	0.766462	0.541207	1.08547	39	1313	1	0
DE_668.1	Atopic dermatitis	235	11847	0.328976	0.63852	0.259421	1.57161	5	230	1	0
DE_668.2	Seborrheic dermatitis	221	11861	0.169613	0.495995	0.182352	1.3491	4	217	1	0
DE_668.3	Contact dermatitis	730	11352	0.201621	0.737748	0.462553	1.17667	20	710	1	0
DE_668.4	Dermatitis due to substances taken internally	86	11996	0.561293	1.35236	0.48843	3.7444	4	82	1	0
DE_668.5	Lichen simplex chronicus	51	12031	0.555631	0.549672	0.0751228	4.02194	1	50	1	0
DE_669	Neutrophilic and Eosinophilic dermatoses	104	11978	0.38986	0.539296	0.131997	2.20339	2	102	1	0
DE_669.3	Hidradenitis suppurativa	98	11984	0.452086	0.582539	0.142441	2.3824	2	96	1	0
DE_670	Seborrheic keratosis	401	11681	0.480061	1.20042	0.723032	1.993	18	383	1	0
DE_672	Skin changes due to solar radiation	262	11820	0.747178	0.892327	0.446387	1.78376	9	253	1	0
DE_672.1	Acute skin changes due to ultraviolet radiation	43	12039	0.571813	0.563243	0.076994	4.12036	1	42	1	0
DE_672.2	Skin changes due to chronic exposure to nonionizing radiation	227	11855	0.846112	0.929847	0.446077	1.93826	8	219	1	0
DE_672.21	Actinic keratosis	115	11967	0.620438	1.26534	0.498547	3.21149	5	110	1	0
DE_674	Disorders of pigmentation	664	11418	0.276113	1.25487	0.833985	1.88815	29	635	1	0
DE_674.2	Hypepigmentation*	441	9437	0.179854	1.37076	0.864597	2.17324	22	419	1	0
DE_675	Atrophic conditions of skin	77	12005	0.340781	0.381441	0.0525098	2.77086	1	76	1	0
DE_676	Hypertrophic conditions of skin	467	11615	0.405716	1.22174	0.761989	1.95887	20	447	1	0
DE_676.1	Hypertrophic scar [Keloid scar]	138	11944	0.251671	1.57501	0.724376	3.42456	7	131	1	0
DE_676.2	Scar conditions and fibrosis of skin	244	11838	0.993272	1.00295	0.505837	1.9886	9	235	1	0
DE_678	Other skin and subcutaneous disorders	573	11509	0.46639	0.832402	0.50811	1.36367	18	555	1	0
DE_679	Skin symptoms	2006	10076	0.927492	0.987453	0.752342	1.29604	72	1934	1	0
DE_679.1	Rash and other nonspecific skin eruption	1174	10908	0.445728	0.871594	0.612218	1.24086	38	1136	1	0
DE_679.3	Flushing	135	11947	0.646505	1.2169	0.525907	2.8158	6	129	1	0
DE_679.4	Pruritus	792	11290	0.603693	1.10706	0.754032	1.62538	30	762	1	0
DE_679.6	Changes in skin texture	69	12013	0.314804	1.6923	0.606713	4.72032	4	65	1	0
DE_680	Epidermal thickening	245	11837	0.246397	0.587173	0.23866	1.44462	5	240	1	0
DE_680.1	Corns and callosities	55	12027	0.820198	1.18078	0.28173	4.94888	2	53	1	0
DE_680.3	Xerosis cutis*	74	9804	0.748851	0.793165	0.191988	3.27682	2	72	1	0
DE_680.5	Acanthosis nigricans	51	12031	0.985098	3.84235e-07	0	Inf	0	51	1	0
DE_681	Localized swelling, mass and lump of skin and subcutaneous tissue	597	11485	0.114259	0.642895	0.371571	1.11234	14	583	1	0
DE_682	Other follicular disorders	1317	10765	0.450746	0.87968	0.630426	1.22748	44	1273	1	0
DE_682.1	Cutaneous cyst	304	11778	0.797487	0.918073	0.477889	1.76371	10	294	1	0
DE_682.11	Sebaceous cyst [Epidermal cyst]	291	11791	0.670835	0.861928	0.434397	1.71023	9	282	1	0
DE_682.4	Acne	846	11236	0.531692	0.87972	0.58875	1.31449	28	818	1	0
DE_683	Nail disorders	242	11840	0.862906	0.93835	0.455713	1.93214	8	234	1	0
DE_683.1	Ingrowing nail	99	11983	0.184246	0.262303	0.0363826	1.89109	1	98	1	0
DE_684	Diseases of hair and hair follicles	688	11394	0.363725	1.20065	0.809181	1.78152	29	659	1	0
DE_684.1	Alopecia	431	11651	0.708876	1.10089	0.664683	1.82336	17	414	1	0
DE_684.12	Telogen effluvium	48	12034	0.753399	1.25796	0.300514	5.26589	2	46	1	0
DE_684.2	Hypertrichosis and hirsutism	288	11794	0.21367	1.41989	0.817116	2.46731	14	274	1	0
DE_684.21	Hirsutism*	161	9717	0.0325318	1.98602	1.05874	3.72545	11	150	1	0
DE_685	Disorders of sweat glands	216	11866	0.125619	0.457705	0.168362	1.2443	4	212	1	0
DE_685.1	Dyshidrosis	46	12036	0.547969	0.543675	0.0744659	3.96936	1	45	1	0
DE_685.8	Hyperhidrosis	161	11921	0.190373	0.463075	0.146289	1.46585	3	158	1	0
DE_685.82	Generalized hyperhidrosis	148	11934	0.252075	0.509626	0.160798	1.61519	3	145	1	0
DE_686	Chronic ulcer of skin	59	12023	0.404326	0.430209	0.0592536	3.12351	1	58	1	0
DE_686.2	Non-pressure chronic ulcer	41	12041	0.674835	0.652843	0.0890458	4.78635	1	40	1	0
DE_688	Granulomatous disorder of the skin	117	11965	0.13699	0.223801	0.0311165	1.60966	1	116	1	0
EM_200	Disorders of thyroid gland	1811	10271	0.427762	0.894075	0.677945	1.17911	63	1748	1	0
EM_200.1	Hypothyroidism	1143	10939	0.99131	1.00178	0.728012	1.37849	45	1098	1	0
EM_200.11	Secondary hypothyroidism	203	11879	0.103764	1.64524	0.903085	2.99731	12	191	1	0
EM_200.12	Hypothyroidism (not specified as secondary)	1043	11039	0.599813	0.912219	0.647211	1.28574	38	1005	1	0
EM_200.2	Goiter	582	11500	0.813078	1.05498	0.676969	1.64407	22	560	1	0
EM_200.21	Diffuse goiter	117	11965	0.15334	0.237562	0.0330305	1.70859	1	116	1	0
EM_200.22	Uninodular goiter [single thyroid nodule]	223	11859	0.830831	1.07706	0.5451	2.12814	9	214	1	0
EM_200.23	Multinodular goiter	193	11889	0.248744	1.46801	0.764555	2.8187	10	183	1	0
EM_200.3	Thyrotoxicosis [hyperthyroidism]	246	11836	0.0364531	0.225037	0.0556343	0.910259	2	244	1	0
EM_200.31	Graves' disease [Toxic diffuse goiter]	75	12007	0.360098	0.39679	0.0548062	2.87271	1	74	1	0
EM_200.4	Thyroiditis	311	11771	0.957294	0.983978	0.54482	1.77712	12	299	1	0
EM_200.41	Chronic thyroiditis	251	11831	0.75175	1.10484	0.595679	2.04923	11	240	1	0
EM_200.411	Hashimoto thyroiditis [Chronic lymphocytic thyroiditis]	246	11836	0.715109	1.12196	0.60481	2.08129	11	235	1	0
EM_200.7	Iodine-related thyroid disorders	51	12031	0.977564	7.50421e-07	0	Inf	0	51	1	0
EM_200.9	Abnormal thyroid function studies	182	11900	0.303254	0.591611	0.217786	1.6071	4	178	1	0
EM_202	Diabetes mellitus	1433	10649	0.648156	1.07116	0.7973	1.4391	53	1380	1	0
EM_202.1	Type 1 diabetes	143	11939	0.509799	0.713779	0.261904	1.9453	4	139	1	1
EM_202.2	Type 2 diabetes	492	11590	0.718189	1.09688	0.663834	1.81241	17	475	1	0
EM_203	Metabolic syndrome [Dysmetabolic syndrome X]	159	11923	0.159926	1.6371	0.823209	3.25567	9	150	1	0
EM_204	Abnormal glucose	2639	9443	0.950465	1.00751	0.795781	1.27556	94	2545	1	0
EM_204.1	Impaired fasting glucose	99	11983	0.455719	0.584471	0.142531	2.39671	2	97	1	0
EM_204.2	Impaired glucose tolerance (oral)	441	11641	0.210861	0.677869	0.368673	1.24638	11	430	1	0
EM_204.3	Hypoglycemia	174	11908	0.32925	0.607469	0.223172	1.65352	4	170	1	0
EM_204.4	Hyperglycemia*	365	9513	0.910208	0.966499	0.534576	1.7474	12	353	1	0
EM_204.5	Prediabetes*	212	9666	0.905719	0.951224	0.415821	2.176	6	206	1	0
EM_209	Disorders of the pituitary gland and its hypothalamic control	146	11936	0.891201	0.939073	0.381518	2.31145	5	141	1	0
EM_209.1	Pituitary hyperfunction	87	11995	0.636271	1.2766	0.464	3.51233	4	83	1	0
EM_209.13	Hyperprolactinemia*	45	9833	0.821597	1.17849	0.282722	4.9124	2	43	1	0
EM_211	Disorders of adrenal glands	87	11995	0.140699	1.88147	0.811523	4.3621	6	81	1	0
EM_214	Disorders of ovarian function	174	11908	0.323401	1.41125	0.712313	2.79601	9	165	1	0
EM_214.1	Ovarian failure	72	12010	0.126708	2.05358	0.815543	5.17101	5	67	1	0
EM_228	Abnormal results of endocrine function studies (excluding thyroid)	65	12017	0.352063	1.62524	0.58438	4.52003	4	61	1	0
EM_229	Other endocrine disorders, NOS	287	11795	0.417295	1.26828	0.714183	2.25227	13	274	1	0
EM_230	Malnutrition and underweight	522	11560	0.4394	0.816124	0.487609	1.36597	16	506	1	0
EM_230.1	Protein-calorie malnutrition	145	11937	0.679583	1.1912	0.519295	2.73247	6	139	1	0
EM_230.2	Abnormal weight loss and underweight	366	11716	0.192605	0.637984	0.324479	1.25439	9	357	1	0
EM_230.21	Abnormal weight loss	325	11757	0.366581	0.731513	0.371092	1.44199	9	316	1	0
EM_230.22	Underweight	61	12021	0.371444	0.405152	0.0558674	2.93818	1	60	1	0
EM_230.3	Anorexia	59	12023	0.897828	0.911322	0.220855	3.76042	2	57	1	0
EM_232	Vitamin deficiencies	998	11084	0.537703	1.11743	0.784988	1.59067	38	960	1	0
EM_232.2	Vitamin B group deficiency	305	11777	0.943993	0.978078	0.526985	1.8153	11	294	1	0
EM_232.27	Vitamin B12 deficiency	83	11999	0.546044	0.647111	0.157509	2.6586	2	81	1	0
EM_232.4	Vitamin D deficiency	809	11273	0.267278	1.23788	0.84906	1.80475	33	776	1	0
EM_234	Other nutritional deficiencies	80	12002	0.397392	1.55729	0.558277	4.34401	4	76	1	0
EM_236	Overweight and obesity	4420	7662	0.186809	1.14195	0.937683	1.39072	172	4248	1	0
EM_236.1	Obesity	4157	7925	0.15371	1.15587	0.947278	1.41039	163	3994	1	0
EM_236.11	Morbid obesity	1502	10580	0.439328	0.885955	0.651822	1.20419	48	1454	1	0
EM_236.2	Localized adiposity	51	12031	0.766868	1.24118	0.297511	5.17804	2	49	1	0
EM_237	Abnormal weight gain	772	11310	0.0333483	1.47226	1.03099	2.10239	38	734	1	0
EM_239	Hyperlipidemia	713	11369	0.0854618	1.3989	0.954213	2.05082	33	680	1	0
EM_239.1	Hypercholesterolemia	486	11596	0.0160298	1.69187	1.10283	2.59552	26	460	1	0
EM_239.11	Pure hypercholesterolemia	230	11852	0.112755	1.63241	0.890852	2.99126	12	218	1	0
EM_239.2	Hyperglyceridemia	357	11725	0.0186212	1.78283	1.10141	2.88585	20	337	1	0
EM_239.21	Pure hyperglyceridemia	49	12033	0.990297	1.15613e-07	0	Inf	0	49	1	0
EM_239.3	Mixed hyperlipidemia	324	11758	0.00437768	2.02134	1.24571	3.27991	20	304	1	0
EM_247	Disorders of mineral metabolism and mineral deficiencies	1465	10617	0.48016	0.893901	0.654742	1.22042	47	1418	1	0
EM_247.3	Disorders of phosphorus metabolism	41	12041	0.990378	1.32539e-07	0	Inf	0	41	1	0
EM_247.4	Disorders of magnesium metabolism	105	11977	0.352832	0.513301	0.125719	2.09577	2	103	1	0
EM_247.42	Hypomagnesemia*	75	9803	0.260155	0.320823	0.0443475	2.32093	1	74	1	0
EM_247.5	Disorders of calcium metabolism	125	11957	0.222635	0.417273	0.102421	1.70001	2	123	1	0
EM_247.51	Hypocalcemia	85	11997	0.52572	0.633245	0.154412	2.59694	2	83	1	0
EM_247.8	Mineral deficiencies	1289	10793	0.96432	1.00727	0.733253	1.3837	45	1244	1	0
EM_247.88	Iron deficiency	1286	10796	0.9465	1.01093	0.735904	1.38874	45	1241	1	0
EM_252	Other and unspecified disorders of metabolism	218	11864	0.627021	1.18304	0.600563	2.33045	9	209	1	0
EM_252.3	Disorders of bilirubin excretion	63	12019	0.516144	1.47426	0.456792	4.75808	3	60	1	0
EM_252.5	Disorders of carbohydrate metabolism	116	11966	0.299206	0.475347	0.11674	1.93554	2	114	1	0
EM_252.51	Disorders of intestinal carbohydrate absorption	98	11984	0.199976	0.274956	0.0381713	1.98057	1	97	1	0
EM_256	Disorders of fluid, electrolyte and acid-base balance	1624	10458	0.543436	1.09318	0.820138	1.45713	60	1564	1	1
EM_256.2	Hyposmolality and/or hyponatremia	144	11938	0.36083	0.584643	0.184883	1.84878	3	141	1	0
EM_256.3	Mixed disorder of acid-base balance	194	11888	0.324995	0.604877	0.222276	1.64604	4	190	1	0
EM_256.31	Acidosis	183	11899	0.38532	0.641595	0.23557	1.74744	4	179	1	0
EM_256.4	Hyperkalemia [Hyperpotassemia]	137	11945	0.935459	1.03816	0.419392	2.56985	5	132	1	0
EM_256.5	Hypokalemia [Hypopotassemia]	444	11638	0.560276	0.8448	0.478928	1.49018	13	431	1	0
EM_256.6	Fluid overload	72	12010	0.663485	1.29629	0.402738	4.17239	3	69	1	0
EM_256.7	Volume depletion	1225	10857	0.379565	1.15365	0.838718	1.58684	47	1178	1	0
EM_256.71	Dehydration	984	11098	0.543867	1.11551	0.783746	1.58772	37	947	1	1
EM_256.72	Hypovolemia	83	11999	0.286094	1.64564	0.658947	4.10978	5	78	1	0
GI_500	Disorders of tooth develoment	165	11917	0.603112	1.22825	0.565859	2.66602	7	158	1	0
GI_500.4	Disturbances in tooth eruption	151	11931	0.709531	1.1719	0.508633	2.70006	6	145	1	0
GI_502	Diseases of teeth and supporting structures	745	11337	0.309636	1.22255	0.829692	1.80144	30	715	1	0
GI_502.1	Diseases of hard tissues of teeth	597	11485	0.768018	1.07097	0.679071	1.68904	21	576	1	0
GI_502.11	Dental caries	427	11655	0.418265	1.23224	0.743166	2.04317	17	410	1	0
GI_502.16	Loss of teeth and edentulism	71	12011	0.297753	1.72166	0.619191	4.7871	4	67	1	0
GI_502.3	Diseases of pulp and periapical tissues	217	11865	0.648397	1.17146	0.593356	2.31282	9	208	1	0
GI_502.32	Periapical abscess	199	11883	0.481953	1.2768	0.646135	2.52302	9	190	1	0
GI_504	Periodontal diseases	370	11712	0.222525	0.639458	0.311748	1.31166	8	362	1	0
GI_504.1	Gingivitis	290	11792	0.594391	0.822122	0.399793	1.69059	8	282	1	0
GI_504.3	Periodontitis	95	11987	0.609497	0.691806	0.168262	2.84435	2	93	1	0
GI_506	Diseases of salivary glands	79	12003	0.292296	0.345188	0.0476774	2.49919	1	78	1	0
GI_507	Lesions of mouth	261	11821	0.374039	1.31127	0.721437	2.38334	12	249	1	0
GI_507.1	Stomatitis	106	11976	0.127455	1.83994	0.840034	4.03003	7	99	1	0
GI_507.11	Recurrent oral aphthae [Recurrent aphthous stomatitis]	71	12011	0.153668	1.96035	0.777557	4.94235	5	66	1	0
GI_507.2	Cellulitis and abscess of mouth	45	12037	0.69822	1.32689	0.317615	5.5433	2	43	1	0
GI_508	Diseases of lips	59	12023	0.984685	2.75309e-07	0	Inf	0	59	1	0
GI_509	Diseases of tongue	57	12025	0.491512	0.498143	0.0684008	3.62782	1	56	1	0
GI_510	Diseases of esophagus	295	11787	0.361085	1.29469	0.743801	2.25358	14	281	1	0
GI_510.2	Esophagitis	215	11867	0.163436	1.53124	0.841006	2.78797	12	203	1	0
GI_511	Gastro-esophageal reflux disease [GERD]	1871	10211	0.839793	0.97265	0.743353	1.27268	68	1803	1	1
GI_512	Aphagia and dysphagia	330	11752	0.392309	0.743818	0.377549	1.46541	9	321	1	0
GI_513	Peptic ulcer	126	11956	0.000495657	3.00099	1.61698	5.56962	12	114	0.570501	0
GI_513.2	Gastric ulcer	70	12012	0.000809361	3.66059	1.71315	7.82179	8	62	0.931574	0
GI_514	Gastrointestinal obstruction	169	11913	0.193257	1.57701	0.793958	3.13234	9	160	1	0
GI_514.1	Esophageal obstruction (Stricture and stenosis of esophagus)	41	12041	0.244363	2.02678	0.616974	6.65803	3	38	1	0
GI_514.2	Intestinal obstruction	89	11993	0.102588	2.01891	0.868523	4.69301	6	83	1	1
GI_514.3	Ileus	57	12025	0.55579	0.550651	0.0756433	4.00851	1	56	1	0
GI_515	Heartburn	274	11808	0.380836	0.712029	0.333127	1.5219	7	267	1	0
GI_516	Other diseases of stomach and duodenum	173	11909	0.0624967	1.81684	0.969321	3.40539	11	162	1	0
GI_518	Appendicitis	115	11967	0.702068	1.1939	0.481512	2.96026	5	110	1	0
GI_520	Hernia	409	11673	0.565401	1.16418	0.693301	1.95486	16	393	1	0
GI_520.1	Hernia of the abdominal wall	227	11855	0.862241	1.06567	0.519552	2.18582	8	219	1	0
GI_520.13	Umbilical hernia	141	11941	0.795527	0.875648	0.320738	2.39061	4	137	1	0
GI_520.14	Ventral hernia	81	12001	0.847854	1.12074	0.34976	3.59121	3	78	1	0
GI_520.2	Diaphragmatic hernia	176	11906	0.21594	1.54425	0.775888	3.07354	9	167	1	0
GI_522	Gastrointestinal inflammation	892	11190	0.62486	1.0945	0.76213	1.57181	35	857	1	0
GI_522.1	Inflammatory bowel disease	151	11931	0.979795	1.01074	0.442225	2.31012	6	145	1	0
GI_522.11	Crohn's disease	92	11990	0.684834	0.786861	0.247283	2.50382	3	89	1	0
GI_522.12	Ulcerative colitis	90	11992	0.177003	1.7833	0.770019	4.12995	6	84	1	0
GI_522.9	Gastritis	305	11777	0.856745	0.94221	0.493695	1.79819	10	295	1	0
GI_522.91	Acute gastritis	70	12012	0.297994	1.72303	0.618442	4.8005	4	66	1	0
GI_522.92	Atrophic gastritis	49	12033	0.984921	3.28777e-07	0	Inf	0	49	1	0
GI_523	Diverticular disease [Bowel diverticulosis]	168	11914	0.451592	1.3547	0.614558	2.98624	7	161	1	0
GI_523.2	Diverticula of colon	150	11932	0.257776	1.58461	0.713955	3.51699	7	143	1	0
GI_524	Functional intestinal disorder	487	11595	0.993624	1.00195	0.621601	1.61503	19	468	1	0
GI_524.1	Irritable bowel syndrome	452	11630	0.866626	0.957872	0.579642	1.58291	17	435	1	0
GI_525	Intestinal malabsorption	120	11962	0.542578	1.29525	0.563263	2.97851	6	114	1	1
GI_525.1	Celiac disease	64	12018	0.375816	1.58714	0.571003	4.41159	4	60	1	0
GI_526	Intestinal infection	370	11712	0.245494	0.669929	0.340744	1.31713	9	361	1	0
GI_526.1	Bacterial enteritis	81	12001	0.827047	1.1388	0.354883	3.65434	3	78	1	0
GI_526.2	Viral enteritis	213	11869	0.330657	0.640333	0.260829	1.57201	5	208	1	0
GI_527	Abdominal pain	5724	6358	0.497658	0.932542	0.762095	1.14111	200	5524	1	1
GI_527.2	Abdominal tenderness	165	11917	0.826492	1.09681	0.48007	2.50587	6	159	1	0
GI_527.3	Functional dyspepsia	202	11880	0.225876	1.50143	0.777765	2.89843	10	192	1	0
GI_528	Nausea and vomiting	3625	8457	0.290378	1.12063	0.907343	1.38405	143	3482	1	1
GI_528.1	Nausea	2669	9413	0.542213	1.07536	0.851296	1.3584	103	2566	1	0
GI_528.2	Vomiting	2924	9158	0.681239	1.04873	0.835739	1.316	111	2813	1	0
GI_529	Symptoms involving digestive system	2438	9644	0.222672	0.851593	0.657805	1.10247	79	2359	1	0
GI_529.1	Diarrhea	1419	10663	0.211174	0.813523	0.588669	1.12427	45	1374	1	1
GI_529.2	Flatulence, eructation, and gas pain	271	11811	0.39826	0.719786	0.335649	1.54356	7	264	1	0
GI_529.5	Constipation	1108	10974	0.698119	0.932571	0.655357	1.32705	36	1072	1	1
GI_529.7	Fecal incontinence and encopresis	50	12032	0.509793	0.512655	0.0703091	3.738	1	49	1	0
GI_530	Disease of anus and rectum	330	11752	0.45178	0.78111	0.410442	1.48653	10	320	1	0
GI_530.1	Anal fissure	135	11947	0.563849	0.743969	0.272491	2.03122	4	131	1	0
GI_532	Other disorders of the intestines	257	11825	0.823883	1.07647	0.562567	2.05982	10	247	1	0
GI_535	Intestinal or peritoneal adhesions	237	11845	0.796175	0.904439	0.422074	1.93807	7	230	1	0
GI_537	Abnormality of the peritoneum	179	11903	0.282021	1.45413	0.73512	2.87641	9	170	1	0
GI_537.1	Peritonitis	78	12004	0.456556	1.47112	0.532497	4.06424	4	74	1	0
GI_537.2	Hemoperitoneum	60	12022	0.179356	2.02046	0.723756	5.64038	4	56	1	0
GI_540	Hepatitis	236	11846	0.456677	1.26327	0.682707	2.33755	11	225	1	0
GI_540.1	Chronic hepatitis	107	11975	0.133807	1.81164	0.8331	3.93955	7	100	1	1
GI_540.3	Viral hepatitits	196	11886	0.831125	1.08109	0.528006	2.21355	8	188	1	0
GI_542	Chronic liver disease	345	11737	0.765426	0.910554	0.492019	1.68511	11	334	1	0
GI_542.1	Fibrosis and cirrhosis of liver	46	12036	0.0633036	2.68093	0.946817	7.59109	4	42	1	0
GI_542.11	Cirrhosis of liver	40	12042	0.181464	2.25169	0.684646	7.40546	3	37	1	0
GI_542.2	Fatty liver disease (FLD)	226	11856	0.285064	0.612893	0.249786	1.50384	5	221	1	0
GI_542.7	Chronic nonalcoholic liver disease	143	11939	0.270517	1.54692	0.711952	3.36112	7	136	1	0
GI_545	Nonspecific abnormal results of function study of liver	175	11907	0.05882	1.82921	0.977743	3.42218	11	164	1	0
GI_546	Other disorders of liver	263	11819	0.110971	1.57119	0.901414	2.73864	14	249	1	0
GI_546.3	Hepatomegaly	83	11999	0.513095	0.624434	0.152267	2.56074	2	81	1	0
GI_550	Disorders of the gallbladder	534	11548	0.711291	1.09121	0.687337	1.73239	20	514	1	0
GI_550.1	Gallstones [Cholelithiasis]	454	11628	0.493383	1.18532	0.728703	1.92808	18	436	1	1
GI_550.2	Cholecystitis	138	11944	0.741098	0.844228	0.309179	2.3052	4	134	1	0
GI_550.21	Acute cholecystitis	65	12017	0.984958	2.64291e-07	0	Inf	0	65	1	0
GI_550.22	Chronic cholecystitis	54	12028	0.13128	2.21302	0.788721	6.20935	4	50	1	0
GI_552	Other diseases of biliary tract	210	11872	0.597375	1.20039	0.609497	2.36415	9	201	1	0
GI_552.2	Obstruction of bile duct	107	11975	0.581326	1.29056	0.521249	3.19532	5	102	1	0
GI_554	Diseases of the pancreas	114	11968	0.000182071	3.22793	1.74747	5.96263	12	102	0.209564	0
GI_554.1	Pancreatitis	84	11998	1.34e-05	4.24064	2.21288	8.12653	11	73	0.0154234	1
GI_554.11	Acute pancreatitis	78	12004	3.93072e-06	4.67678	2.42899	9.00469	11	67	0.00452425	1
GI_555	Ascites	287	11795	0.567428	1.18888	0.65706	2.15116	12	275	1	1
GI_556	Other digestive system symptoms and diseases	686	11396	0.705053	1.08476	0.711816	1.65311	25	661	1	0
GI_556.3	Abdominal or pelvic swelling, mass, or lump	277	11805	0.609904	0.830077	0.405894	1.69756	8	269	1	0
GI_556.8	Nonspecific abnormal findings in stool contents	95	11987	0.856095	0.898151	0.28129	2.86777	3	92	1	0
GI_557	Gastrointestinal hemorrhage	612	11470	0.249054	0.744664	0.451069	1.22936	17	595	1	0
GI_557.1	Hematemesis	75	12007	0.735399	0.783582	0.19047	3.22362	2	73	1	0
GI_557.2	Blood in stool	359	11723	0.253784	0.674021	0.342317	1.32714	9	350	1	0
GI_557.8	Hemorrhage of rectum and anus	294	11788	0.558649	0.816661	0.41426	1.60994	9	285	1	0
GI_558	Abnormal findings on diagnostic imaging of the digestive tract	204	11878	0.573369	1.21613	0.615448	2.40308	9	195	1	0
GU_580	Glomerular diseases	64	12018	0.0786439	2.3026	0.908923	5.83326	5	59	1	0
GU_580.5	Morphologic lesions in glomerular diseases	45	12037	0.59448	0.582464	0.0796274	4.26065	1	44	1	0
GU_581	Renal tubulo-interstitial diseases	757	11325	0.563118	0.884706	0.584071	1.34009	25	732	1	0
GU_581.1	Acute pyelonephritis	334	11748	0.678894	0.872711	0.458057	1.66273	10	324	1	0
GU_581.3	Obstructive and reflux uropathy	411	11671	0.991683	1.00273	0.601063	1.6728	16	395	1	0
GU_581.31	Hydronephrosis	358	11724	0.9828	1.00602	0.58294	1.73616	14	344	1	0
GU_582	Renal failure	267	11815	0.583057	1.18872	0.641222	2.20367	11	256	1	0
GU_582.1	Acute kidney failure	197	11885	0.661222	1.17453	0.572003	2.41173	8	189	1	0
GU_582.2	Chronic kidney disease	112	11970	0.134619	1.81406	0.831405	3.95814	7	105	1	0
GU_585	Kidney stone disease	484	11598	0.127095	1.38759	0.910967	2.11359	25	459	1	1
GU_585.1	Renal colic	52	12030	0.968324	1.02924	0.248192	4.26819	2	50	1	0
GU_586	Other disorders of the kidney and ureters	263	11819	0.591032	1.18447	0.638768	2.19637	11	252	1	0
GU_586.2	Cyst of kidney	71	12011	0.784952	0.821184	0.199475	3.38059	2	69	1	0
GU_588	Disorders and findings from impaired renal function	63	12019	0.403396	0.429445	0.0591337	3.11874	1	62	1	0
GU_588.1	Disorders resulting from impaired renal function	42	12040	0.697231	0.673319	0.0918021	4.93843	1	41	1	0
GU_591	Urinary tract infection [UTI]	3376	8706	0.228788	0.868678	0.690694	1.09253	109	3267	1	0
GU_592	Cystitis and urethritis	1078	11004	0.15305	0.75897	0.519908	1.10796	31	1047	1	0
GU_592.1	Cystitis	1057	11025	0.139506	0.748742	0.510086	1.09906	30	1027	1	0
GU_592.11	Acute cystitis	839	11243	0.130835	0.716465	0.46488	1.1042	23	816	1	0
GU_592.12	Chronic cystitis	83	11999	0.706393	1.21555	0.44026	3.3561	4	79	1	0
GU_593	Hematuria	1155	10927	0.77486	1.04877	0.756776	1.45343	44	1111	1	0
GU_593.1	Gross hematuria	77	12005	0.982221	0.986868	0.308579	3.15611	3	74	1	0
GU_593.2	Microscopic hematuria	174	11908	0.433956	0.669966	0.245654	1.82718	4	170	1	0
GU_594	Abnormality of urination	3486	8596	0.0833324	0.81547	0.647345	1.02726	112	3374	1	0
GU_594.1	Retention of urine	267	11815	0.187162	0.57604	0.253807	1.30738	6	261	1	0
GU_594.2	Dysuria	2606	9476	0.806144	0.969806	0.759175	1.23888	92	2514	1	0
GU_594.3	Urinary incontinence and enuresis	609	11473	0.291654	0.768734	0.471489	1.25337	18	591	1	0
GU_594.31	Urge incontinence	93	11989	0.549868	0.649818	0.158186	2.66941	2	91	1	0
GU_594.32	Stress incontinence	343	11739	0.989743	1.00375	0.567159	1.77643	13	330	1	0
GU_594.4	Frequency of urination and polyuria	948	11134	0.196591	0.764711	0.508945	1.14901	27	921	1	0
GU_594.41	Nocturia	50	12032	0.976855	8.22573e-07	0	Inf	0	50	1	0
GU_594.6	Urinary urgency	365	11717	0.247372	0.670745	0.340944	1.31957	9	356	1	0
GU_596	Other disorders of bladder	170	11912	0.913679	0.955358	0.418364	2.18162	6	164	1	0
GU_596.2	Overactive bladder	60	12022	0.99411	0.994656	0.239739	4.12673	2	58	1	0
GU_596.5	Neuromuscular dysfunction of bladder	46	12036	0.573041	0.564494	0.0772687	4.12397	1	45	1	0
GU_597	Other disorders of urethra and urinary tract	231	11851	0.805503	0.908157	0.421819	1.95522	7	224	1	0
GU_597.3	Urethral fistula	49	12033	0.75323	0.725893	0.0985171	5.34852	1	48	1	0
GU_598	Abnormal findings on radiological and other examination of genitourinary organs	88	11994	0.276894	0.333895	0.0462261	2.41175	1	87	1	0
GU_599	Other symptoms/disorders or the urinary system	319	11763	0.586968	0.836867	0.440154	1.59114	10	309	1	0
GU_610	Benign mammary dysplasias	591	11491	0.946503	0.98426	0.619228	1.56448	21	570	1	0
GU_610.1	Cystic mastopathy	483	11599	0.503172	1.17638	0.731174	1.89267	20	463	1	0
GU_610.2	Fibroadenosis of breast	54	12028	0.504743	0.508376	0.0696425	3.71104	1	53	1	0
GU_610.3	Fibrosclerosis of breast	60	12022	0.434947	0.453336	0.0622178	3.30312	1	59	1	0
GU_612	Other nonmalignant breast conditions	1572	10510	0.19343	0.809639	0.588949	1.11302	48	1524	1	0
GU_612.1	Inflammatory disease of breast	343	11739	0.866835	1.04787	0.606639	1.81003	14	329	1	0
GU_612.2	Breast conditions, congenital or relating to hormones	306	11776	0.316981	0.677144	0.315536	1.45316	7	299	1	0
GU_612.21	Galactorrhea	156	11926	0.150545	0.357493	0.0879457	1.45318	2	154	1	0
GU_612.22	Hypertrophy of breast (Gynecomastia)	138	11944	0.683549	1.20868	0.485885	3.00671	5	133	1	0
GU_612.5	Mastodynia	731	11351	0.168329	0.716013	0.445154	1.15168	19	712	1	0
GU_612.7	Other signs and symptoms in breast	320	11762	0.344522	0.707788	0.345688	1.44918	8	312	1	0
GU_612.8	Other specified disorders of breast	320	11762	0.891381	0.957117	0.510228	1.79542	11	309	1	0
GU_614	Inflammatory diseases of female pelvic organs	3839	8243	0.154818	0.848682	0.67699	1.06392	118	3721	1	0
GU_614.1	Pelvic peritoneal adhesions, female (postoperative) (postinfection)	444	11638	0.659933	0.881133	0.501457	1.54828	13	431	1	0
GU_614.3	Pelvic inflammatory disease (PID)	372	11710	0.81456	0.928531	0.499679	1.72545	11	361	1	0
GU_614.31	Acute inflammatory pelvic disease	79	12003	0.752529	1.20698	0.374846	3.88638	3	76	1	0
GU_614.32	Chronic inflammatory pelvic disease	103	11979	0.164736	1.81094	0.783555	4.1854	6	97	1	0
GU_614.4	Inflammatory diseases of uterus, except cervix	270	11812	0.0985422	0.432475	0.159974	1.16916	4	266	1	0
GU_614.5	Inflammatory disease of cervix, vagina, and vulva	3321	8761	0.245553	0.868834	0.685286	1.10154	103	3218	1	0
GU_614.51	Cervicitis and endocervicitis	488	11594	0.798123	1.07024	0.636183	1.80044	16	472	1	0
GU_614.52	Vaginitis and vulvovaginitis	2157	9925	0.578277	0.924227	0.700042	1.22021	67	2090	1	0
GU_614.53	Cyst or abscess of Bartholin's gland	117	11965	0.40323	1.47498	0.592941	3.6691	5	112	1	0
GU_614.54	Abscess or ulceration of vulva	113	11969	0.801272	0.861608	0.270132	2.74817	3	110	1	0
GU_614.55	Candidiasis of vulva and vagina	1460	10622	0.0747124	0.730102	0.516586	1.03187	38	1422	1	0
GU_615	Endometriosis	413	11669	0.507952	0.819898	0.455452	1.47597	12	401	1	0
GU_616	Disorders of uterus, except cervix	989	11093	0.976691	0.994685	0.695696	1.42217	35	954	1	0
GU_616.2	Hypertrophy of uterus	103	11979	0.568774	0.663557	0.161901	2.71962	2	101	1	0
GU_616.3	Malposition of uterus	301	11781	0.783063	1.08618	0.603005	1.95653	12	289	1	0
GU_616.4	Intrauterine synechiae	41	12041	0.985487	3.37976e-07	0	Inf	0	41	1	0
GU_617	Noninflammatory disorders of cervix	747	11335	0.703483	1.0796	0.727756	1.60154	28	719	1	0
GU_617.1	Incompetence of cervix uteri	252	11830	0.620326	0.825144	0.385733	1.76511	7	245	1	0
GU_618	Noninflammatory disorders of vagina	2332	9750	0.517594	0.917756	0.707664	1.19022	75	2257	1	0
GU_618.3	Atrophic vaginitis	101	11981	0.17982	0.258077	0.0356596	1.86776	1	100	1	0
GU_619	Noninflammatory disorders of ovary, fallopian tube, and broad ligament	3170	8912	0.57966	1.06351	0.855284	1.32244	122	3048	1	0
GU_619.2	Ovarian cyst	2933	9149	0.692169	1.04619	0.836619	1.30826	112	2821	1	0
GU_619.21	Follicular cyst of ovary	99	11983	0.430603	1.44224	0.580164	3.58528	5	94	1	0
GU_619.22	Corpus luteum cyst or hematoma	1127	10955	0.397391	0.862014	0.611179	1.21579	37	1090	1	0
GU_619.23	Polycystic ovary syndrome	755	11327	0.259542	1.23047	0.858012	1.76462	34	721	1	0
GU_620	Noninflammatory disorders of vulva and perineum	385	11697	0.419596	0.777028	0.421095	1.43382	11	374	1	0
GU_621	Dysplasia of female genital organs	1099	10983	0.411702	1.14752	0.826188	1.59383	43	1056	1	0
GU_621.1	Dysplasia of cervix	1087	10995	0.365347	1.1639	0.837913	1.6167	43	1044	1	0
GU_622	Polyp of female genital organs	296	11786	0.520584	1.21513	0.670586	2.20188	12	284	1	0
GU_622.1	Polyp of corpus uteri	198	11884	0.78158	0.889835	0.389922	2.03068	6	192	1	0
GU_622.2	Mucous polyp of cervix	109	11973	0.844143	1.1068	0.402473	3.04368	4	105	1	0
GU_623	Pelvic organ prolapse and fistulas	375	11707	0.823973	0.939689	0.543173	1.62566	14	361	1	0
GU_623.1	Uterine/Uterovaginal prolapse	233	11849	0.728678	0.880641	0.42944	1.80591	8	225	1	0
GU_623.5	Pelvic muscle wasting	59	12023	0.672287	1.28791	0.39879	4.15938	3	56	1	0
GU_624	Symptoms involving female genital tract	240	11842	0.196062	0.554468	0.226775	1.35569	5	235	1	0
GU_625	Pain and other symptoms associated with female genital organs	2010	10072	0.459158	0.900653	0.682709	1.18817	65	1945	1	0
GU_625.1	Dyspareunia	602	11480	0.26687	0.760941	0.469791	1.23253	18	584	1	0
GU_625.2	Postcoital bleeding	177	11905	0.577932	0.775014	0.315791	1.90204	5	172	1	0
GU_625.3	Vulvodynia	54	12028	0.985124	2.57139e-07	0	Inf	0	54	1	0
GU_626	Disorders of menstruation and other abnormal bleeding from female genital tract	5214	6868	0.738658	0.966018	0.78846	1.18356	189	5025	1	0
GU_626.1	Irregular menstrual cycle/bleeding	4604	7478	0.537003	1.06657	0.869226	1.30871	176	4428	1	0
GU_626.11	Oligomenorrhea	2025	10057	0.427058	1.10709	0.86129	1.42305	81	1944	1	0
GU_626.111	Amenorrhea	1748	10334	0.644634	1.06528	0.814251	1.3937	68	1680	1	0
GU_626.13	Irregular menstrual cycle	2624	9458	0.357749	1.11524	0.883929	1.40709	106	2518	1	0
GU_626.16	Excessive menstruation	1351	10731	0.225801	1.20458	0.891319	1.62793	55	1296	1	0
GU_626.2	Dysmenorrhea	687	11395	0.986661	1.00366	0.654236	1.5397	24	663	1	0
GU_627	Menopausal and postmenopausal disorders	382	11700	0.0261275	1.79153	1.07175	2.99471	20	362	1	0
GU_627.1	Postmenopausal bleeding	51	12031	0.765446	0.728335	0.0907603	5.84476	1	50	1	0
GU_627.2	Symptomatic menopause	293	11789	0.0314371	1.87039	1.05732	3.30869	16	277	1	0
GU_629	Female infertility	1106	10976	0.634262	0.92087	0.655695	1.29329	39	1067	1	0
GU_629.1	Female infertility associated with anovulation	353	11729	0.71001	0.894791	0.498023	1.60766	12	341	1	0
ID_002	Staphylococcus	111	11971	0.599943	1.27524	0.514039	3.16366	5	106	1	0
ID_002.1	Staphylococcus aureus	89	11993	0.301229	1.61967	0.649199	4.04089	5	84	1	0
ID_003	Escherichia coli	207	11875	0.684983	0.84353	0.370734	1.91928	6	201	1	0
ID_004	Streptococcus	1607	10475	0.328129	1.14774	0.87076	1.51284	66	1541	1	0
ID_004.3	Group B Streptococcus	255	11827	0.124564	1.54031	0.887566	2.6731	14	241	1	0
ID_005	Mycobacteria	52	12030	0.741706	1.27128	0.305042	5.29815	2	50	1	1
ID_005.1	Mycobacterium tuberculosis	50	12032	0.690183	1.33716	0.320436	5.57985	2	48	1	0
ID_006	Neisseria	114	11968	0.279852	1.67254	0.658025	4.25118	5	109	1	0
ID_006.2	Neisseria gonorrhea	113	11969	0.267705	1.69595	0.666396	4.31614	5	108	1	0
ID_016	Chlamydia	328	11754	0.529721	0.789433	0.377625	1.65033	8	320	1	0
ID_016.1	Chlamydia trachomatis	142	11940	0.623842	1.25935	0.501072	3.16516	5	137	1	0
ID_052	Herpesvirus	1111	10971	0.451281	0.873711	0.614911	1.24143	36	1075	1	0
ID_052.1	Herpes simplex	886	11196	0.363797	0.831257	0.557839	1.23869	27	859	1	0
ID_052.3	Varicella zoster virus	165	11917	0.643163	0.808147	0.328185	1.99004	5	160	1	0
ID_052.32	Herpes zoster	157	11925	0.430064	0.667834	0.245003	1.82039	4	153	1	0
ID_052.4	Infectious mononucleosis	59	12023	0.637912	1.32664	0.408815	4.30509	3	56	1	0
ID_054	Hepatovirus	195	11887	0.817557	1.08802	0.531333	2.22795	8	187	1	0
ID_054.2	Hepatitis B	43	12039	0.985842	5.50599e-07	0	Inf	0	43	1	0
ID_054.3	Hepatitis C	141	11941	0.678367	1.17639	0.545887	2.53513	7	134	1	0
ID_054.31	Chronic hepatitis C	87	11995	0.897963	1.06828	0.389267	2.93173	4	83	1	0
ID_056	Human papillomavirus	995	11087	0.252319	0.796314	0.539169	1.1761	29	966	1	0
ID_056.1	Plantar wart	69	12013	0.796446	1.16622	0.362545	3.75146	3	66	1	0
ID_056.2	Anogenital (venereal) warts	157	11925	0.280944	0.531151	0.168158	1.67772	3	154	1	0
ID_059	Coronavirus	1181	10901	0.919577	1.01661	0.738352	1.39974	45	1136	1	0
ID_059.1	Sars-CoV-2*	1171	8707	0.972916	1.00559	0.728961	1.38719	45	1126	1	0
ID_061	Influenza virus	779	11303	0.614778	0.897762	0.589858	1.36639	25	754	1	0
ID_070	Candidiasis	1850	10232	0.119773	0.787879	0.583465	1.06391	53	1797	1	0
ID_084	Parasites	371	11711	0.526171	0.789404	0.37996	1.64006	8	363	1	0
ID_084.4	Trichomoniasis	326	11756	0.400926	0.697021	0.300247	1.61813	6	320	1	0
ID_086	Pediculosis, acariasis and other infestations	85	11997	0.248085	0.312073	0.0432564	2.25145	1	84	1	0
ID_086.2	Scabies	53	12029	0.515604	0.517469	0.0710119	3.77083	1	52	1	0
ID_088	Sexually transmitted disease, NEC	69	12013	0.410076	0.43424	0.0596739	3.15992	1	68	1	0
ID_089	Infections	6317	5765	0.0384139	0.805561	0.656456	0.988532	210	6107	1	0
ID_089.1	Bacterial infections	3112	8970	0.829797	0.974849	0.772808	1.22971	108	3004	1	0
ID_089.2	Viral infections	4074	8008	0.24775	0.879947	0.708388	1.09306	138	3936	1	0
ID_089.3	Fungal infections	2226	9856	0.0343808	0.736668	0.555017	0.977771	62	2164	1	0
ID_092	Bacteremia, Sepsis, and SIRS	258	11824	0.0160544	1.89648	1.12638	3.19309	16	242	1	0
ID_092.1	Systemic inflammatory response syndrome	54	12028	0.116164	2.29109	0.81448	6.44473	4	50	1	0
ID_092.2	Sepsis	204	11878	0.134659	1.60552	0.863431	2.98539	11	193	1	0
ID_092.8	Bacteremia	69	12013	0.0268069	2.61373	1.11668	6.11775	6	63	1	0
ID_097	Drug resistant microorganisms	119	11963	0.774648	1.14128	0.461845	2.82025	5	114	1	0
ID_097.1	Methicillin resistant Staphylococcus aureus	73	12009	0.567987	0.66295	0.161708	2.71788	2	71	1	0
MB_280	Psychoactive substance related disorders	1041	11041	0.749275	0.946484	0.675498	1.32618	39	1002	1	0
MB_280.1	Alcohol use disorders	263	11819	0.64202	0.852112	0.433975	1.67313	9	254	1	0
MB_280.11	Alcohol abuse and dependence	240	11842	0.573915	0.814826	0.399087	1.66365	8	232	1	0
MB_280.2	Opioid use disorders	380	11702	0.848046	1.04982	0.638448	1.72626	17	363	1	0
MB_280.21	Opioid abuse or dependence	343	11739	0.753703	1.08548	0.65027	1.81198	16	327	1	0
MB_280.3	Cannabis use disorders	423	11659	0.990904	1.00299	0.600366	1.67562	16	407	1	0
MB_280.31	Cannabis abuse or dependance	259	11823	0.872627	1.0541	0.553544	2.0073	10	249	1	0
MB_280.4	Sedative, hypnotic, or anxiolytic related disorders	113	11969	0.630549	0.781707	0.286538	2.13258	4	109	1	0
MB_280.41	Sedative, hypnotic or anxiolytic-related abuse or dependance	111	11971	0.655273	0.795595	0.291553	2.17103	4	107	1	0
MB_280.5	Stimulant use disorders	235	11847	0.727572	0.88081	0.431294	1.79884	8	227	1	0
MB_280.51	Stimulant abuse or dependance	198	11884	0.547119	0.777209	0.342141	1.76551	6	192	1	0
MB_280.8	Psychoactive substance abuse	599	11483	0.724005	0.923912	0.595472	1.43351	22	577	1	0
MB_280.9	Psychoactive substance dependance	565	11517	0.618968	1.1109	0.733949	1.68145	25	540	1	0
MB_280.91	Psychoactive substance withdrawal	172	11910	0.883181	0.944334	0.439879	2.0273	7	165	1	0
MB_282	Nicotine dependence (current and history of)	2332	9750	0.1508	1.1805	0.941354	1.48041	105	2227	1	0
MB_282.1	Current tobacco use and nicotine dependence	1596	10486	0.144641	1.21086	0.936369	1.56583	75	1521	1	0
MB_282.2	Personal history of nicotine dependence	1095	10987	0.339503	1.16219	0.853747	1.58207	48	1047	1	0
MB_283	Other mental and behavioral problems	694	11388	0.10946	0.6729	0.414263	1.09301	18	676	1	0
MB_283.3	High risk sexual behavior	214	11868	0.240384	0.546882	0.199675	1.49783	4	210	1	0
MB_283.4	Patient's noncompliance with medical treatment and regimen	199	11883	0.413949	0.687429	0.279721	1.6894	5	194	1	0
MB_283.8	Problems related to lifestyle	56	12026	0.41518	0.438424	0.0603252	3.18632	1	55	1	0
MB_284	Suicide ideation and attempt or self harm	369	11713	0.517947	0.823748	0.457634	1.48276	12	357	1	0
MB_284.1	Suicidal ideations	285	11797	0.75088	0.90107	0.473652	1.71418	10	275	1	0
MB_284.2	Suicide and self-inflicted harm	158	11924	0.100787	0.309336	0.0761784	1.25611	2	156	1	0
MB_286	Mood [affective] disorders	2859	9223	0.643315	0.947836	0.755536	1.18908	108	2751	1	0
MB_286.1	Bipolar disorder	499	11583	0.642673	0.891899	0.550087	1.44611	18	481	1	0
MB_286.11	Bipolar I disorder	248	11834	0.837441	0.931721	0.474102	1.83105	9	239	1	0
MB_286.12	Bipolar II disorder*	48	9830	0.482954	0.491357	0.067491	3.57724	1	47	1	0
MB_286.2	Major depressive disorder	1647	10435	0.607158	1.07378	0.818576	1.40855	67	1580	1	0
MB_286.3	Premenstrual dysphoric disorder	154	11928	0.422152	1.3465	0.651209	2.78413	8	146	1	0
MB_286.4	Dysthymic disorder	222	11860	0.938939	1.02697	0.51978	2.02907	9	213	1	0
MB_287	Psychotic disorder	132	11950	0.972986	1.01574	0.411451	2.50751	5	127	1	0
MB_288	Anxiety and anxiety disorders	3150	8932	0.0154884	0.752628	0.597935	0.947343	104	3046	1	0
MB_288.2	Panic disorder [episodic paroxysmal anxiety]	383	11699	0.376298	1.24701	0.764697	2.03352	18	365	1	0
MB_288.3	Generalized anxiety disorder	694	11388	0.467101	0.854229	0.558667	1.30616	24	670	1	0
MB_288.4	Phobic disorders	119	11963	0.901575	1.05882	0.427971	2.61959	5	114	1	0
MB_289	Obsessive-compulsive disorder	89	11993	0.705206	0.799761	0.251305	2.54518	3	86	1	0
MB_290	Reaction to severe stress, and adjustment disorders	1215	10867	0.224345	0.80933	0.575342	1.13848	39	1176	1	0
MB_290.1	Posttraumatic stress disorder	508	11574	0.226532	0.723002	0.427414	1.22301	15	493	1	0
MB_291	Dissociative and somatoform disorders	157	11925	0.396196	0.647746	0.237538	1.76635	4	153	1	0
MB_291.1	Conversion disorder	51	12031	0.982863	1.01574	0.244244	4.22419	2	49	1	0
MB_293	Eating disorders	169	11913	0.52502	0.746979	0.303845	1.83639	5	164	1	0
MB_294	Sexual dysfunction and disorders	175	11907	0.698169	1.15334	0.560812	2.3719	8	167	1	0
MB_296	Personality disorders	134	11948	0.141606	0.34967	0.0861287	1.41961	2	132	1	0
MB_296.4	Borderline personality disorder	96	11986	0.984562	1.28985e-07	0	Inf	0	96	1	0
MB_299	Mental disorder, not otherwise specified	305	11777	0.208567	0.613802	0.286846	1.31343	7	298	1	0
MB_304	Attention-deficit hyperactivity disorders	397	11685	0.695728	0.899999	0.530793	1.52601	15	382	1	0
MB_306	Conduct disorders	66	12016	0.758693	1.20135	0.37271	3.87228	3	63	1	0
MB_307	Behavioral and emotional disorders with onset usually in childhood and adolescence	109	11973	0.25214	0.439889	0.107875	1.79376	2	107	1	0
MB_308	Symptoms related to mental disorders	97	11985	0.817881	1.12634	0.409162	3.10056	4	93	1	0
MB_308.1	Delirium	41	12041	0.270335	1.94984	0.594781	6.39207	3	38	1	0
MB_308.3	Hallucinations	52	12030	0.521615	0.522179	0.071584	3.80911	1	51	1	0
MB_309	Signs and symptoms involving emotional state	163	11919	0.5845	0.77795	0.316296	1.91342	5	158	1	0
MS_700	Diffuse diseases of connective tissue	195	11887	0.681882	0.841981	0.369937	1.91636	6	189	1	0
MS_700.1	Lupus	102	11980	0.468466	1.40007	0.563684	3.47749	5	97	1	0
MS_700.11	Systemic lupus erythematosus [SLE]	94	11988	0.713577	1.2085	0.43962	3.32212	4	90	1	0
MS_701	Osteomyelitis, periostitis, and other infections involving bone	101	11981	0.829613	1.11788	0.405172	3.08424	4	97	1	0
MS_705	Rheumatoid arthritis and other inflammatory polyarthropathies	145	11937	0.143285	0.351062	0.0864209	1.4261	2	143	1	0
MS_705.1	Rheumatoid arthritis	89	11993	0.976229	4.16962e-07	0	Inf	0	89	1	0
MS_706	Inflammatory spondylopathies	111	11971	0.291393	0.468912	0.114839	1.91466	2	109	1	0
MS_706.1	Sacroiliitis	79	12003	0.273448	0.331074	0.045788	2.39385	1	78	1	0
MS_707	Other arthropathies	131	11951	0.253618	1.57715	0.721365	3.44819	7	124	1	0
MS_708	Osteoarthritis	489	11593	0.60696	1.13884	0.693968	1.86889	19	470	1	0
MS_709	Acquired deformities of fingers and toes	172	11910	0.640657	1.20398	0.552214	2.62501	7	165	1	0
MS_709.2	Acquired deformities of toe	155	11927	0.466085	1.33743	0.611957	2.92294	7	148	1	0
MS_709.21	Hallux valgus (Bunion)	120	11962	0.642421	1.24259	0.496762	3.10821	5	115	1	0
MS_710	Acquired deformities of limbs	199	11883	0.452929	1.30064	0.654711	2.58382	9	190	1	0
MS_710.4	Acquired deformities of the ankle and foot	149	11933	0.44797	1.34972	0.622057	2.92857	7	142	1	0
MS_710.41	Flat foot [pes planus]	50	12032	0.0734848	2.59157	0.913446	7.35261	4	46	1	0
MS_711	Disorder of patella	198	11884	0.676727	0.838776	0.367039	1.91681	6	192	1	0
MS_711.1	Derangement of meniscus	42	12040	0.186042	2.23678	0.678312	7.37591	3	39	1	0
MS_712	Joint derangements and related disorders	359	11723	0.563395	0.839978	0.46492	1.5176	12	347	1	0
MS_712.5	Disorder of ligament	101	11981	0.920826	0.950154	0.346662	2.60425	4	97	1	0
MS_712.51	Hypermobility syndrome	90	11992	0.677774	0.78232	0.245735	2.49058	3	87	1	0
MS_712.6	Instability of joint	123	11959	0.207716	0.405304	0.0994516	1.65177	2	121	1	0
MS_713	Symptoms related to joints	2958	9124	0.489857	0.916932	0.716865	1.17283	103	2855	1	0
MS_713.2	Effusion of joint	292	11790	0.877287	0.950362	0.497999	1.81363	10	282	1	0
MS_713.3	Pain in joint	2873	9209	0.674248	0.948474	0.741133	1.21382	102	2771	1	0
MS_713.31	Pain in shoulder	912	11170	0.975168	1.00608	0.686827	1.47373	32	880	1	0
MS_713.32	Pain in elbow	348	11734	0.83154	0.934872	0.502665	1.73871	11	337	1	0
MS_713.34	Pain in wrist*	326	9552	0.534657	0.815684	0.428779	1.55171	10	316	1	0
MS_713.35	Pain in joints of hand	237	11845	0.624578	0.824941	0.381674	1.78301	7	230	1	0
MS_713.36	Pain in hip	723	11359	0.833009	0.955716	0.62729	1.45609	25	698	1	0
MS_713.37	Pain in knee	1026	11056	0.134223	0.73535	0.491786	1.09954	28	998	1	0
MS_713.38	Pain in ankle and joints of foot	738	11344	0.559883	1.12746	0.75326	1.68757	29	709	1	0
MS_713.4	Stiffness of joint	195	11887	0.733436	1.13406	0.549784	2.33928	8	187	1	0
MS_714	Deforming dorsopathies	295	11787	0.164524	1.44399	0.86015	2.42411	16	279	1	0
MS_714.3	Scoliosis	223	11859	0.0616694	1.6976	0.974475	2.95734	14	209	1	1
MS_714.31	Idiopathic scoliosis	116	11966	0.00793067	2.45859	1.26554	4.77635	10	106	1	0
MS_715	Other non-inflammatory spondylopathy	361	11721	0.910606	1.03366	0.579937	1.84236	13	348	1	0
MS_715.1	Spondylosis	317	11765	0.552637	1.19221	0.667323	2.12997	13	304	1	0
MS_715.4	Spinal stenosis	122	11960	0.929757	0.955503	0.347297	2.62883	4	118	1	0
MS_716	Intervertebral disc disorder	451	11631	0.239721	1.32143	0.830337	2.10297	21	430	1	0
MS_716.2	Degenerative disc disease	324	11758	0.92115	1.03079	0.565471	1.87901	12	312	1	0
MS_716.3	Spinal disc displacement (herniation)	185	11897	0.376012	1.36399	0.686029	2.71194	9	176	1	0
MS_717	Other and unspecified dorsopathies	332	11750	0.333879	1.30405	0.761111	2.23429	15	317	1	0
MS_717.2	Sacrococcygeal disorders	158	11924	0.906071	1.05117	0.458875	2.40796	6	152	1	0
MS_717.3	Occipital neuralgia*	51	9827	0.993802	1.00566	0.242344	4.17318	2	49	1	0
MS_718	Back pain	3438	8644	0.121014	0.831153	0.65789	1.05005	110	3328	1	0
MS_718.1	Radiculopathy	497	11585	0.546643	1.15582	0.721789	1.85083	20	477	1	0
MS_718.2	Cervicalgia	1115	10967	0.2061	0.78232	0.534703	1.14461	32	1083	1	0
MS_718.3	Mid back pain	442	11640	0.664467	0.885434	0.510948	1.53439	14	428	1	0
MS_718.4	Low back pain	1920	10162	0.632371	1.06811	0.815412	1.39912	72	1848	1	0
MS_718.5	Sciatica	429	11653	0.761641	0.918633	0.530863	1.58965	14	415	1	0
MS_719	Disorders of muscle	883	11199	0.0215076	0.589254	0.375383	0.924975	21	862	1	0
MS_719.1	Cramp and spasm	475	11607	0.398691	0.789	0.455046	1.36804	14	461	1	0
MS_719.11	Spasm of muscle	366	11716	0.493733	0.805545	0.433656	1.49635	11	355	1	0
MS_719.3	Separation of muscle (nontraumatic)	111	11971	0.259236	0.445683	0.10947	1.8145	2	109	1	0
MS_719.9	Contractures	49	12033	0.549005	0.544342	0.0744714	3.97881	1	48	1	0
MS_721	Synoviopathy and bursopathy	572	11510	0.784216	0.934822	0.577055	1.5144	19	553	1	0
MS_721.1	Synovitis and tenosynovitis	328	11754	0.179807	0.592755	0.27606	1.27276	7	321	1	0
MS_721.12	Radial styloid tenosynovitis [de Quervain]	122	11960	0.271537	0.454619	0.111529	1.85313	2	120	1	0
MS_721.2	Ganglion cyst	126	11956	0.447451	1.38292	0.599153	3.19196	6	120	1	0
MS_721.5	Bursitis	136	11946	0.521752	1.31596	0.568114	3.04826	6	130	1	0
MS_722	Fasciopathy	230	11852	0.725568	0.870583	0.40155	1.88747	7	223	1	0
MS_722.1	Plantar fascial fibromatosis [Plantar fasciitis]	207	11875	0.933864	0.967739	0.446059	2.09954	7	200	1	0
MS_723	Enthesopathy/Enthesitis/Tendinopathy	700	11382	0.716461	0.919997	0.586626	1.44282	23	677	1	0
MS_723.1	Adhesive capsulitis of shoulder	40	12042	0.814781	0.787186	0.106318	5.82836	1	39	1	0
MS_723.4	Lateral epicondylitis (Tennis elbow)	79	12003	0.687525	1.27373	0.391786	4.14099	3	76	1	0
MS_723.5	Tendinitis	199	11883	0.766322	0.881379	0.383275	2.02682	6	193	1	0
MS_723.51	Achilles tendinitis	79	12003	0.794941	1.16834	0.361423	3.77679	3	76	1	0
MS_723.6	Impingement syndrome of shoulder*	68	9810	0.399672	0.426012	0.058482	3.10328	1	67	1	0
MS_724	Other symptoms and disorders of the soft tissue	1567	10515	0.107522	0.767523	0.556104	1.05932	46	1521	1	0
MS_724.1	Myalgia	962	11120	0.20232	0.772275	0.519096	1.14894	28	934	1	0
MS_724.5	Exostosis	99	11983	0.434752	0.569571	0.138723	2.33856	2	97	1	0
MS_724.51	Calcaneal spur	57	12025	0.988072	1.01094	0.242856	4.20824	2	55	1	0
MS_726	Osteoporosis and low bone density	66	12016	0.499891	1.50233	0.460515	4.90102	3	63	1	0
MS_726.1	Osteoporosis	57	12025	0.907295	1.08872	0.260354	4.55272	2	55	1	0
MS_727	Other disorders of bone	280	11802	0.791155	0.912038	0.461376	1.8029	9	271	1	0
MS_728	Chondropathies	397	11685	0.635076	1.13467	0.673398	1.91191	16	381	1	0
MS_728.1	Chondromalacia	247	11835	0.481004	1.25268	0.669444	2.34406	11	236	1	0
MS_728.3	Costochondritis [Tietze's disease]	141	11941	0.638737	0.785912	0.287456	2.1487	4	137	1	0
MS_729	Other acquired musculoskeletal deformity	68	12014	0.334236	0.37664	0.0518995	2.73332	1	67	1	0
MS_730	Other disorders and symptoms of the musculoskeletal system	202	11880	0.662807	0.832399	0.364947	1.8986	6	196	1	0
MS_732	Nonspecific abnormal findings on radiological and other examination of musculoskeletal system	50	12032	0.589686	0.578515	0.0791567	4.22806	1	49	1	0
MS_733	Dentofacial anomalies, including malocclusion	167	11915	0.379567	0.637291	0.233295	1.74089	4	163	1	0
MS_733.1	Major anomalies of jaw size	50	12032	0.98499	2.73794e-07	0	Inf	0	50	1	0
MS_733.2	Anomalies of dental arch relationship	45	12037	0.985214	3.41701e-07	0	Inf	0	45	1	0
MS_733.3	Anomalies of tooth position	121	11961	0.895194	0.934088	0.338701	2.57608	4	117	1	0
MS_734	Diseases of the jaws	313	11769	0.444057	0.767561	0.389857	1.51119	9	304	1	0
MS_734.6	Temporomandibular joint disorders	182	11900	0.430832	1.31723	0.663658	2.61444	9	173	1	0
MS_734.62	Arthralgia of temporomandibular joint	85	11997	0.739402	1.18774	0.430979	3.27331	4	81	1	0
MS_734.9	Jaw pain	99	11983	0.975738	4.05442e-07	0	Inf	0	99	1	0
MS_740	Dislocation	185	11897	0.69335	0.847041	0.37115	1.93313	6	179	1	0
MS_740.2	Dislocation of shoulder	44	12038	0.626756	0.610023	0.0832166	4.4718	1	43	1	0
MS_740.7	Dislocation of knee	49	12033	0.861932	1.13484	0.272789	4.72113	2	47	1	0
MS_741	Sprains and strains	1581	10501	0.999796	1.00004	0.737547	1.35595	55	1526	1	0
MS_741.1	Sprains and strains of shoulder and upper arm	157	11925	0.190169	0.390669	0.095748	1.594	2	155	1	0
MS_741.3	Sprains and strains of wrist and hand	199	11883	0.749263	1.12518	0.545906	2.31912	8	191	1	0
MS_741.4	Sprains and strains of hip and thigh	91	11991	0.483105	0.603467	0.147112	2.47548	2	89	1	0
MS_741.5	Sprains and strains of knee and leg	237	11845	0.756354	1.11424	0.562637	2.20661	9	228	1	0
MS_741.6	Sprains and strains of ankle and foot	484	11598	0.56972	1.14952	0.71099	1.85854	19	465	1	0
MS_741.7	Back sprain	548	11534	0.794558	0.93516	0.564611	1.5489	17	531	1	0
MS_741.71	Lumbosacral sprain	72	12010	0.680093	1.27844	0.397732	4.10935	3	69	1	0
MS_741.72	Neck sprain	295	11787	0.632456	0.839308	0.409402	1.72065	8	287	1	0
MS_742	Cartilage tear of knee	153	11929	0.693514	1.18256	0.513618	2.72276	6	147	1	0
MS_745	Fractures	917	11165	0.19832	1.25013	0.889671	1.75662	41	876	1	0
MS_745.1	Fracture of lower limb	214	11868	0.0065075	2.1241	1.23456	3.65458	15	199	1	0
MS_745.11	Fracture of femur	48	12034	0.9852	2.98415e-07	0	Inf	0	48	1	0
MS_745.2	Fracture of pelvis	45	12037	0.697902	1.32704	0.317971	5.53835	2	43	1	0
MS_745.3	Fracture of upper limb	160	11922	0.437209	1.3318	0.646415	2.74388	8	152	1	0
MS_745.4	Fracture of foot and toe	221	11861	0.0617522	1.74437	0.973001	3.12725	13	208	1	0
MS_745.5	Fracture of hand or wrist	184	11898	0.259938	0.562878	0.207101	1.52984	4	180	1	0
MS_745.6	Fracture of bones in thorax	174	11908	0.212968	1.51149	0.788996	2.89557	10	164	1	0
MS_745.61	Fracture of vertebrae	122	11960	0.286949	1.52259	0.702291	3.30102	7	115	1	0
MS_745.7	Skull and face fracture	98	11984	0.761002	1.16986	0.4257	3.21485	4	94	1	0
MS_745.8	Stress fracture	62	12020	0.81571	0.844568	0.204019	3.49622	2	60	1	0
MS_745.9	Pathological fracture	59	12023	0.415041	0.438083	0.0602012	3.18792	1	58	1	0
NB_850	Disorders of newborn related to slow fetal growth and fetal malnutrition	106	11976	0.709126	0.802542	0.252653	2.54924	3	103	1	0
NB_875	Newborn affected by maternal conditions	70	12012	0.796431	0.830141	0.201787	3.41515	2	68	1	0
NB_877	Newborn affected by complications of placenta, cord and membranes	72	12010	0.841153	1.12638	0.351752	3.6069	3	69	1	0
NS_324	Extrapyramidal and movement disorders	264	11818	0.646615	1.15582	0.622349	2.14658	11	253	1	0
NS_324.3	Abnormal involuntary movements	231	11851	0.598887	0.814353	0.378867	1.75041	7	224	1	0
NS_324.31	Dystonia	65	12017	0.826367	0.853371	0.206952	3.51889	2	63	1	0
NS_324.34	Tremor	66	12016	0.784087	0.820152	0.198591	3.3871	2	64	1	0
NS_325	Abnormality of gait and mobility	389	11693	0.470971	0.805246	0.446858	1.45107	12	377	1	0
NS_325.2	Difficulty walking	116	11966	0.681342	1.20937	0.488086	2.99657	5	111	1	0
NS_325.3	Lack of coordination	151	11931	0.4027	0.652184	0.239657	1.7748	4	147	1	0
NS_326	Demyelinating diseases of the central nervous system	93	11989	0.792446	0.855911	0.268611	2.72731	3	90	1	0
NS_326.1	Multiple sclerosis	75	12007	0.899526	1.07787	0.336536	3.45225	3	72	1	0
NS_329	Symptoms and signs involving cognitive functions and awareness	385	11697	0.63502	1.13337	0.675877	1.90053	16	369	1	0
NS_329.1	Memory loss	94	11988	0.692918	1.22711	0.444356	3.38874	4	90	1	0
NS_329.4	Specified cognitive deficit	79	12003	0.00114284	3.24	1.59557	6.57921	9	70	1	0
NS_329.41	Attention and concentration deficit	68	12014	0.00155924	3.36779	1.58715	7.14616	8	60	1	0
NS_329.8	Altered mental status, unspecified	199	11883	0.367582	0.661671	0.269455	1.62479	5	194	1	0
NS_330	Epilepsy, recurrent seizures, convulsions	398	11684	0.871446	0.957174	0.563321	1.6264	15	383	1	0
NS_330.1	Epilepsy	155	11927	0.71802	1.15261	0.533201	2.49158	7	148	1	0
NS_330.11	Generalized epilepsy	73	12009	0.227336	1.76445	0.701844	4.43586	5	68	1	0
NS_330.12	Partial epilepsy	61	12021	0.984773	2.3972e-07	0	Inf	0	61	1	0
NS_330.3	Convulsions	304	11778	0.55181	0.822775	0.432748	1.56432	10	294	1	0
NS_331	Headache	3561	8521	0.0175437	0.754103	0.597427	0.951866	109	3452	1	0
NS_331.1	Tension headache	292	11790	0.293097	0.664327	0.309928	1.42398	7	285	1	0
NS_331.2	Post-traumatic headache	46	12036	0.639684	0.621427	0.0847962	4.55412	1	45	1	0
NS_331.3	Headache syndromes, non migraine	158	11924	0.243523	0.503867	0.159231	1.59443	3	155	1	0
NS_331.31	Persistent headache syndromes, non migraine	40	12042	0.69451	0.670809	0.0914633	4.91984	1	39	1	0
NS_331.6	Migraine	1447	10635	0.128347	0.779332	0.56515	1.07468	45	1402	1	0
NS_331.61	Migraine with aura	406	11676	0.837011	0.945432	0.553921	1.61366	15	391	1	0
NS_331.64	Chronic migraine without aura	130	11952	0.925978	1.04391	0.421677	2.5843	5	125	1	0
NS_333	Sleep disorders	1175	10907	0.842578	0.966084	0.687266	1.35802	42	1133	1	0
NS_333.1	Sleep apnea	416	11666	0.320527	1.28592	0.782942	2.11204	18	398	1	0
NS_333.11	Obstructive sleep apnea	323	11759	0.77475	1.09114	0.600382	1.98306	12	311	1	0
NS_333.2	Insomnia	642	11440	0.727258	0.922973	0.588255	1.44814	22	620	1	0
NS_333.3	Hypersomnia	139	11943	0.15492	1.70458	0.817443	3.55449	8	131	1	0
NS_333.5	Parasomnias	52	12030	0.0274337	2.87347	1.12459	7.34207	5	47	1	0
NS_333.6	Sleep related movement disorders	168	11914	0.154959	1.6113	0.834965	3.10947	10	158	1	0
NS_333.63	Sleep related bruxism	54	12028	0.983422	0.985025	0.237341	4.0881	2	52	1	0
NS_333.64	Restless legs syndrome	102	11980	0.334831	1.51046	0.653301	3.49226	6	96	1	0
NS_333.8	Sleep disturbances	160	11922	0.561294	0.740989	0.269508	2.03729	4	156	1	0
NS_334	Disorders of facial and cranial nerves	185	11897	0.161749	0.440425	0.139644	1.38906	3	182	1	0
NS_334.1	Trigeminal nerve disorders [CN5]	81	12001	0.276826	0.333631	0.0461366	2.4126	1	80	1	0
NS_334.12	Atypical face pain	62	12020	0.984916	2.51167e-07	0	Inf	0	62	1	0
NS_334.2	Facial nerve disorders and weakness	95	11987	0.484184	0.604915	0.147942	2.47342	2	93	1	0
NS_334.21	Bell's palsy	56	12026	0.528682	0.528494	0.0726823	3.84283	1	55	1	0
NS_335	Nerve root and plexus disorders	52	12030	0.982995	1.01558	0.245114	4.20784	2	50	1	0
NS_336	Mononeuropathies	501	11581	0.9243	0.975867	0.589589	1.61522	17	484	1	0
NS_336.4	Mononeuritis of upper limb	363	11719	0.459392	1.2237	0.716821	2.08901	15	348	1	0
NS_336.41	Carpal tunnel syndrome	288	11794	0.678696	1.13958	0.614121	2.11465	11	277	1	0
NS_336.411	Carpal tunnel syndrome, bilateral*	74	9804	0.746578	0.791987	0.192501	3.25839	2	72	1	0
NS_336.5	Mononeuritis of lower limb	126	11956	0.133361	0.220406	0.0305923	1.58795	1	125	1	0
NS_337	Polyneuropathies	216	11866	0.785305	0.898922	0.4176	1.93501	7	209	1	0
NS_341	Cerebral palsy and other paralytic syndromes	51	12031	0.536673	0.534661	0.0733639	3.8965	1	50	1	0
NS_343	Disorders of autonomic nervous system	130	11952	0.0955121	1.79671	0.902151	3.57829	9	121	1	0
NS_343.7	Postural orthostatic tachycardia syndrome [POTS]*	73	9805	0.108444	1.9997	0.858006	4.66057	6	67	1	0
NS_344	Disorders of the circulation of the cerebrospinal fluid	77	12005	0.990635	1.00698	0.315061	3.21848	3	74	1	0
NS_344.2	Benign intracranial hypertension	49	12033	0.455069	1.56555	0.482947	5.07496	3	46	1	0
NS_345	Encephalopathy	69	12013	0.799872	1.16291	0.362081	3.73493	3	66	1	0
NS_346	Brain damage and brain death	125	11957	0.738791	0.842548	0.307792	2.30638	4	121	1	0
NS_346.1	Postconcussion syndrome	49	12033	0.898976	1.09682	0.263336	4.56836	2	47	1	0
NS_347	Other disorders of the brain and CNS	147	11935	0.464717	1.33287	0.61695	2.87957	7	140	1	0
NS_347.1	Cerebral cysts	56	12026	0.568914	1.40588	0.435427	4.5392	3	53	1	0
NS_348	Other diseases of spinal cord	63	12019	0.40215	0.428524	0.0590197	3.11138	1	62	1	0
NS_349	Disorder of nervous system	109	11973	0.317347	0.488194	0.119729	1.99061	2	107	1	0
NS_349.1	Abnormal findings on diagnostic test of central nervous system	88	11994	0.526541	0.634032	0.154765	2.59747	2	86	1	0
NS_349.13	Abnormal findings on diagnostic imaging of skull and head	54	12028	0.503988	0.508017	0.0696939	3.70306	1	53	1	0
NS_350	Other symptoms involving nervous system	120	11962	0.752595	1.15709	0.467054	2.86659	5	115	1	0
NS_351	Disturbances of skin sensation	821	11261	0.104742	0.686869	0.436308	1.08132	21	800	1	0
NS_351.1	Anesthesia of skin*	273	9605	0.31186	0.6752	0.315406	1.44542	7	266	1	0
NS_351.3	Paresthesia of skin*	384	9494	0.586904	0.849093	0.470623	1.53192	12	372	1	0
NS_352	Disturbances of sensation of smell and taste	157	11925	0.162356	1.63173	0.821009	3.243	9	148	1	0
NS_352.1	Anosmia and Parosmia*	88	9790	0.677048	1.24042	0.450032	3.41899	4	84	1	0
NS_352.2	Parageusia*	62	9816	0.25135	1.82334	0.653332	5.08862	4	58	1	0
NS_354	Dizziness and giddiness	1419	10663	0.0882326	0.74516	0.531347	1.04501	40	1379	1	0
NS_355	Coma and other alteration of consciousness	223	11859	0.415427	0.710588	0.312254	1.61707	6	217	1	0
NS_355.1	Coma	41	12041	0.985478	3.44962e-07	0	Inf	0	41	1	0
NS_355.2	Alteration of consciousness	189	11893	0.699199	0.849871	0.372398	1.93954	6	183	1	0
NS_355.21	Transient alteration of awareness	49	12033	0.533706	0.531815	0.0727967	3.88516	1	48	1	0
NS_356	Speech disturbance	73	12009	0.984678	2.25813e-07	0	Inf	0	73	1	0
PP_900	Spontaneous abortion or history of recurrent pregnancy loss	1693	10389	0.324068	0.864255	0.646719	1.15496	55	1638	1	0
PP_900.1	Spontaneous abortion	1314	10768	0.880521	1.02378	0.753542	1.39094	49	1265	1	0
PP_900.2	Recurrent pregnancy loss	683	11399	0.0129614	0.492562	0.281762	0.861071	13	670	1	0
PP_901	Abnormal products of conception	1352	10730	0.792878	0.959098	0.702232	1.30992	47	1305	1	0
PP_901.1	Ectopic pregnancy	225	11857	0.553157	0.780237	0.343589	1.7718	6	219	1	0
PP_901.11	Abdominal pregnancy	45	12037	0.67301	0.651337	0.0889354	4.77021	1	44	1	0
PP_901.12	Tubal pregnancy	117	11965	0.586933	0.726317	0.229152	2.30212	3	114	1	0
PP_901.3	Missed abortion	1107	10975	0.770898	1.05002	0.756002	1.45839	42	1065	1	0
PP_902	Intrauterine death	225	11857	0.568226	0.787676	0.347018	1.7879	6	219	1	0
PP_903	Preterm labor (including history of)	2618	9464	0.81928	0.9726	0.766351	1.23436	90	2528	1	0
PP_903.1	Preterm labor with preterm delivery	1057	11025	0.252674	0.801835	0.549213	1.17066	30	1027	1	0
PP_903.2	Threatened premature labor	1835	10247	0.635086	0.934808	0.707634	1.23491	61	1774	1	0
PP_904	Bleeding in pregnancy	3835	8247	0.131549	0.847006	0.682593	1.05102	124	3711	1	0
PP_904.1	Hemorrhage in early pregnancy	3338	8744	0.210855	0.865923	0.691104	1.08496	109	3229	1	0
PP_904.11	Threatened abortion	2425	9657	0.235631	0.856782	0.663639	1.10614	77	2348	1	0
PP_904.2	Spotting complicating pregnancy	487	11595	0.339671	0.760461	0.433472	1.33411	13	474	1	0
PP_904.3	Antepartum hemorrhage	1046	11036	0.0923067	0.711174	0.47822	1.05761	27	1019	1	0
PP_905	Premature or prolonged rupture of membranes	1368	10714	0.71231	1.05733	0.786191	1.42198	52	1316	1	0
PP_905.1	Prolonged rupture of membranes	283	11799	0.59514	1.17303	0.651147	2.11319	12	271	1	0
PP_906	Cervical shortening and incompetence	341	11741	0.301526	0.68774	0.338074	1.39906	8	333	1	0
PP_907	Placental disorders	3429	8653	0.329476	0.897	0.72096	1.11602	114	3315	1	0
PP_907.1	Placenta previa	596	11486	0.774499	1.065	0.692217	1.63855	23	573	1	0
PP_907.2	Low lying placenta*	251	9627	0.775538	0.90643	0.461382	1.78077	9	242	1	0
PP_907.3	Premature separation of placenta [abruptio placentae]	263	11819	0.346383	0.675027	0.297892	1.52962	6	257	1	0
PP_907.6	Malformation of placenta*	411	9467	0.930594	0.977452	0.585083	1.63295	16	395	1	0
PP_907.7	Placental infarction*	131	9747	0.993327	1.00386	0.406877	2.47676	5	126	1	0
PP_908	Edema, proteinuria and hypertensive disorders in pregnancy, childbirth and the puerperium	2704	9378	0.300401	0.882866	0.697418	1.11763	91	2613	1	0
PP_908.1	Preeclampsia and eclampsia	1283	10799	0.518504	0.898414	0.649007	1.24367	42	1241	1	0
PP_908.12	Severe pre-eclampsia	575	11507	0.407979	0.811737	0.49528	1.33039	17	558	1	0
PP_908.2	Pre-existing hypertension complicating pregnancy, childbirth and the puerperium	963	11119	0.739511	0.939392	0.649814	1.35802	32	931	1	0
PP_908.3	Gestational [pregnancy-induced] hypertension without significant proteinuria	1488	10594	0.791096	0.961717	0.720463	1.28376	55	1433	1	0
PP_908.4	Gestational edema and proteinuria*	148	9730	0.7432	0.860088	0.3491	2.11903	5	143	1	0
PP_909	Diabetes mellitus or abnormal glucose in pregnancy, childbirth, and the puerperium	1982	10100	0.916592	1.01401	0.781551	1.31561	71	1911	1	0
PP_909.1	Gestational diabetes mellitus*	766	9112	0.55986	1.11867	0.767333	1.63088	31	735	1	0
PP_909.2	Pre-existing diabetes mellitus in pregnancy*	212	9666	0.202811	0.523045	0.192925	1.41804	4	208	1	0
PP_909.3	Abnormal glucose complicating pregnancy	1350	10732	0.802801	1.0401	0.763934	1.41611	48	1302	1	0
PP_910	Obesity or excessive weight gain in pregnancy	3501	8581	0.474087	1.07904	0.876158	1.3289	133	3368	1	0
PP_910.1	Excessive weight gain in pregnancy	175	11907	0.594911	0.783975	0.319669	1.92267	5	170	1	0
PP_911	Excessive vomiting in pregnancy	1678	10404	0.758341	1.04414	0.792984	1.37483	64	1614	1	0
PP_911.1	Hyperemesis gravidarum	608	11474	0.617063	0.886713	0.553483	1.42057	19	589	1	0
PP_912	Venous complications in pregnancy	313	11769	0.645117	0.860539	0.454125	1.63067	10	303	1	0
PP_912.1	Varicose veins in pregnancy	54	12028	0.559312	0.553623	0.0760698	4.02917	1	53	1	0
PP_912.2	Thrombotic conditions of pregnancy	87	11995	0.466816	0.59294	0.145084	2.42327	2	85	1	0
PP_912.21	Deep phlebothrombosis [DVT] of pregnancy	58	12024	0.434628	0.453889	0.0625708	3.29251	1	57	1	0
PP_914	Anemia in pregnancy	2611	9471	0.116323	0.818339	0.637189	1.05099	79	2532	1	0
PP_916	Maternal infections and carrier state in pregnancy	4259	7823	0.959241	0.99471	0.81163	1.21909	151	4108	1	0
PP_916.1	Infections of genitourinary tract in pregnancy	1873	10209	0.199177	0.825898	0.61675	1.10597	55	1818	1	0
PP_916.2	Viral diseases complicating pregnancy, childbirth, or the puerperium	914	11168	0.838035	0.962875	0.669929	1.38392	33	881	1	0
PP_916.21	Viral hepatitis complicating pregnancy*	77	9801	0.0824397	2.11844	0.908007	4.94247	6	71	1	0
PP_916.4	Streptococcus B carrier	2119	9963	0.902534	1.01608	0.787125	1.31163	75	2044	1	0
PP_917	Liver and biliary tract disorders in pregnancy	178	11904	0.195277	1.53566	0.802356	2.93917	10	168	1	0
PP_918	Pregnancy related renal disease	149	11933	0.620818	1.21401	0.563035	2.61763	7	142	1	0
PP_920	Problems associated with amniotic cavity and membranes	2261	9821	0.67003	1.05436	0.826518	1.345	84	2177	1	0
PP_920.1	Polyhydramnios	650	11432	0.278228	1.23856	0.841321	1.82337	29	621	1	0
PP_920.2	Oligohydramnios	758	11324	0.750768	1.06558	0.720065	1.57687	28	730	1	0
PP_920.3	Infection of amniotic cavity	938	11144	0.935744	0.984982	0.681814	1.42296	32	906	1	0
PP_920.31	Chorioamnionitis*	399	9479	0.833032	0.942917	0.545945	1.62854	14	385	1	0
PP_922	Endocrine, nutritional and metabolic diseases complicating pregnancy	1373	10709	0.692411	0.941511	0.698458	1.26914	51	1322	1	0
PP_922.2	Thyroid dysfunction complicating pregnancy, childbirth, or the puerperium	383	11699	0.658614	0.880258	0.499916	1.54997	13	370	1	0
PP_923	Maternal hypotension syndrome	89	11993	0.976508	4.50425e-07	0	Inf	0	89	1	0
PP_924	Cardiovascular disorders complicating pregnancy, childbirth, or the puerperium	514	11568	0.798078	1.06055	0.675999	1.66385	21	493	1	0
PP_926	Mental disorders complicating pregnancy, childbirth and the puerperium	2436	9646	0.171022	0.844194	0.662409	1.07587	86	2350	1	0
PP_926.1	Postpartum mood disturbance*	398	9480	0.419548	0.791819	0.449243	1.39563	13	385	1	0
PP_926.11	Postpartum depression*	356	9522	0.367701	0.754229	0.408293	1.39327	11	345	1	0
PP_927	Drugs and alcohol during pregnancy	1250	10832	0.746941	1.05004	0.780544	1.41259	53	1197	1	0
PP_927.2	Tobacco use during pregnancy	1015	11067	0.876987	1.02598	0.741441	1.41973	43	972	1	0
PP_927.3	Other drug use during pregnancy	486	11596	0.54697	1.14518	0.736707	1.78013	22	464	1	0
PP_928	Poor fetal growth and uterine size date discrepancy	2295	9787	0.928858	0.988983	0.775478	1.26127	84	2211	1	0
PP_928.1	Uterine size date discrepancy	854	11228	0.901346	0.976979	0.676018	1.41193	32	822	1	0
PP_928.2	Placental insufficiency, known or suspected*	51	9827	0.97935	6.34576e-07	0	Inf	0	51	1	0
PP_929	Excessive fetal growth	952	11130	0.0751332	1.33862	0.970883	1.84565	44	908	1	0
PP_930	Maternal care for abnormality of pelvic organs	2846	9236	0.897961	0.985226	0.784765	1.23689	102	2744	1	0
PP_930.3	Abnormalities of gravid uterus	975	11107	0.496457	0.877874	0.603122	1.27779	31	944	1	0
PP_932	Known or suspected fetal abnormality affecting management of mother	7339	4743	0.228701	0.888227	0.732332	1.07731	257	7082	1	0
PP_932.1	Abnormality in fetal heart rate or rhythm	4562	7520	0.399737	0.917445	0.750734	1.12118	155	4407	1	0
PP_932.11	Abnormality in fetal heart rate and rhythm complicating labor and delivery*	2105	7773	0.273248	0.860995	0.658753	1.12533	71	2034	1	0
PP_932.2	Central nervous system malformation in fetus affecting management of mother	370	11712	0.495892	1.18883	0.722619	1.95583	17	353	1	0
PP_932.3	Genetic disease in fetus affecting management of mother	286	11796	0.189408	1.4272	0.839002	2.42775	15	271	1	0
PP_932.4	Decreased fetal movements, affecting management of mother	2271	9811	0.537755	0.923636	0.717417	1.18913	77	2194	1	0
PP_935	Rhesus isoimmunization affecting management of mother	531	11551	0.603106	1.11879	0.732792	1.70813	24	507	1	0
PP_937	Abnormal findings on antenatal screening of mother	1483	10599	0.493387	0.899592	0.664575	1.21772	49	1434	1	0
PP_938	Other conditions or status of the mother complicating pregnancy, childbirth, or the puerperium	6655	5427	0.714353	1.03694	0.853893	1.25922	249	6406	1	0
PP_940	Malposition and malpresentation of fetus	2897	9185	0.81604	0.973845	0.778966	1.21748	106	2791	1	0
PP_940.1	Maternal care for breech presentation	1757	10325	0.824666	1.03033	0.790976	1.34213	68	1689	1	0
PP_940.2	Maternal care for transverse and oblique lie	390	11692	0.427889	1.22293	0.743581	2.0113	17	373	1	0
PP_941	Abnormal forces of labor	4495	7587	0.955275	0.994283	0.813763	1.21485	161	4334	1	0
PP_941.1	Uterine inertia	1417	10665	0.491206	1.10619	0.829927	1.47441	56	1361	1	0
PP_941.2	Precipitate labor	286	11796	0.155627	0.523953	0.214697	1.27867	5	281	1	0
PP_941.3	Hypertonic, incoordinate, and prolonged uterine contractions	72	12010	0.350666	0.389792	0.053897	2.81904	1	71	1	0
PP_941.4	Long labor	276	11806	0.185838	1.43178	0.841301	2.43669	15	261	1	0
PP_941.5	False labor	3310	8772	0.878992	0.983051	0.788863	1.22504	116	3194	1	0
PP_944	Late pregnancy	2287	9795	0.614098	1.06338	0.83744	1.35027	88	2199	1	0
PP_945	Rupture of uterus	1022	11060	0.373849	0.84442	0.581696	1.2258	31	991	1	0
PP_945.3	Postpartum hemorrhage	1008	11074	0.421235	0.858135	0.591066	1.24588	31	977	1	0
PP_947	Umbilical cord complications	2862	9220	0.664408	0.951448	0.759862	1.19134	104	2758	1	0
PP_947.1	Prolapse of cord complicating labor and delivery	51	12031	0.529255	0.52877	0.0726381	3.84919	1	50	1	0
PP_947.4	Cord entanglement complicating labor and delivery	2521	9561	0.908179	1.01373	0.804087	1.27802	96	2425	1	0
PP_947.6	Velamentous insertion of umbilical cord*	149	9729	0.227831	0.492862	0.156076	1.55638	3	146	1	0
PP_949	Complications of labor and delivery NEC	1643	10439	0.564939	0.919905	0.692259	1.22241	57	1586	1	0
PP_949.1	Retained placenta or membranes	255	11827	0.441712	0.742	0.346922	1.587	7	248	1	0
PP_949.4	Maternal pyrexia during labor	145	11937	0.615154	1.23629	0.54072	2.82664	6	139	1	0
PP_950	Puerperal infection or fever	354	11728	0.142973	0.568054	0.266536	1.21067	7	347	1	0
PP_952	Other complications of the puerperium NEC	524	11558	0.236141	0.720898	0.419506	1.23882	14	510	1	0
PP_954	Disorders of the breast associated with childbirth and disorders of lactation	564	11518	0.828836	0.951767	0.607987	1.48993	21	543	1	0
PP_954.2	Disorders of lactation	282	11800	0.665668	0.868445	0.45802	1.64665	10	272	1	0
RE_460	Respiratory infection	4389	7693	0.36308	0.90239	0.723221	1.12595	155	4234	1	0
RE_460.1	Acute upper respiratory infection	4237	7845	0.253232	0.878083	0.702545	1.09748	147	4090	1	1
RE_460.2	Acute lower respiratory infection	756	11326	0.367591	0.819426	0.53133	1.26373	24	732	1	0
RE_462	Sinusitis	1884	10198	0.156009	0.81004	0.60548	1.08371	63	1821	1	0
RE_462.1	Acute sinusitis	1665	10417	0.48761	0.900307	0.669273	1.21109	60	1605	1	1
RE_462.2	Chronic sinusitis	543	11539	0.330816	0.77259	0.459322	1.29951	16	527	1	1
RE_463	Rhinitis and nasal congestion	2212	9870	0.882646	0.980242	0.752077	1.27763	81	2131	1	0
RE_463.1	Chronic rhinitis	401	11681	0.905698	1.03293	0.604315	1.76555	15	386	1	0
RE_463.2	Allergic rhinitis	1724	10358	0.746696	0.952488	0.708889	1.2798	61	1663	1	0
RE_463.21	Seasonal allergic rhinitis	678	11404	0.414794	1.1798	0.79291	1.75546	29	649	1	0
RE_463.23	Allergic rhinitis, due to animal hair and dander	102	11980	0.927935	1.04776	0.381252	2.87944	4	98	1	0
RE_463.3	Vasomotor rhinitis*	105	9773	0.957421	0.972772	0.353095	2.67998	4	101	1	0
RE_463.4	Nasal congestion*	599	9279	0.503883	1.15162	0.761254	1.74216	26	573	1	0
RE_463.5	Postnasal drip	248	11834	0.320904	1.35636	0.743006	2.47603	12	236	1	0
RE_464	Nasopharyngitis	407	11675	0.565282	1.15863	0.701428	1.91385	17	390	1	0
RE_464.1	Acute nasopharyngitis	394	11688	0.484642	1.1961	0.723879	1.97638	17	377	1	0
RE_465	Pharyngitis	3190	8892	0.621542	0.942451	0.744836	1.1925	114	3076	1	0
RE_465.1	Acute Pharyngitis	3183	8899	0.646637	0.946434	0.747946	1.1976	114	3069	1	0
RE_465.11	Streptococcal tonsillitis/pharyngitis	1340	10742	0.364579	1.14887	0.851106	1.5508	55	1285	1	0
RE_466	Tonsillitis and adenoiditis	429	11653	0.425319	0.793545	0.449439	1.40111	13	416	1	0
RE_466.1	Acute tonsillitis and adenoiditis	248	11834	0.235912	0.608858	0.268035	1.38306	6	242	1	0
RE_466.2	Chronic tonsillitis and adenoiditis	123	11959	0.765743	0.857648	0.312322	2.35513	4	119	1	0
RE_466.4	Hypertrophy of tonsils and adenoids	145	11937	0.236656	1.55381	0.748856	3.22402	8	137	1	0
RE_467	Laryngitis and tracheitis	113	11969	0.963127	0.976446	0.355449	2.68238	4	109	1	0
RE_467.1	Acute laryngitis and tracheitis	93	11989	0.822421	0.875465	0.27404	2.79682	3	90	1	0
RE_468	Pneumonia	487	11595	0.630621	1.12458	0.696871	1.8148	19	468	1	1
RE_468.1	Viral pneumonia	56	12026	0.606129	0.592829	0.0812403	4.32601	1	55	1	0
RE_468.2	Bacterial pneumonia	54	12028	0.958334	1.03861	0.250744	4.30204	2	52	1	0
RE_468.9	Lobar pneumonia*	44	9834	0.743128	1.26993	0.304165	5.30211	2	42	1	0
RE_469	Bronchitis	1026	11056	0.832736	0.962165	0.672665	1.37626	37	989	1	0
RE_469.1	Acute bronchitis	709	11373	0.428796	0.836508	0.537559	1.30171	23	686	1	1
RE_471	Other disorders of nose and nasal sinuses	708	11374	0.487601	0.855995	0.551817	1.32784	23	685	1	0
RE_471.2	Deviated nasal septum	258	11824	0.960997	1.01636	0.530347	1.94776	10	248	1	0
RE_471.3	Hypertrophy of nasal turbinates	292	11790	0.658732	1.14504	0.627762	2.08855	12	280	1	0
RE_471.5	Nasal polyps	47	12035	0.681676	1.34972	0.322034	5.65696	2	45	1	1
RE_472	Diseases of vocal cords and larynx, not elsewhere classified	72	12010	0.740341	0.787198	0.191209	3.24085	2	70	1	0
RE_474	Chronic obstructive pulmonary disease [COPD]	103	11979	0.932888	1.04433	0.380541	2.86598	4	99	1	0
RE_475	Asthma	1392	10690	0.419663	0.878351	0.640998	1.20359	46	1346	1	1
RE_475.5	Exercise induced bronchospasm	88	11994	0.707053	0.801031	0.251861	2.54764	3	85	1	0
RE_479	Pulmonary insufficiency and acute respiratory distress syndrome	434	11648	0.515156	1.18118	0.715378	1.95029	17	417	1	0
RE_479.3	Respiratory failure	129	11953	0.129761	0.217697	0.0302866	1.56478	1	128	1	1
RE_479.31	Acute respiratory failure	120	11962	0.147086	0.232318	0.0322968	1.67111	1	119	1	0
RE_479.6	Pulmonary collapse [Atelectasis]	353	11729	0.113369	1.5032	0.907566	2.48976	17	336	1	0
RE_480	Pulmonary edema	100	11982	0.807395	1.13382	0.413084	3.11205	4	96	1	0
RE_480.2	Chronic pulmonary edema	85	11997	0.992897	0.994742	0.311599	3.17559	3	82	1	0
RE_483	Pleural effusion	203	11879	0.0289241	1.90314	1.06839	3.39012	13	190	1	0
RE_484	Pneumothorax and air leak	67	12015	0.750259	1.20862	0.37634	3.88149	3	64	1	0
RE_486	Other respiratory disorders	428	11654	0.268757	1.31129	0.811166	2.11976	19	409	1	0
RE_487	Hemorrhage from respiratory passages	178	11904	0.978183	1.01159	0.442809	2.31098	6	172	1	0
RE_487.1	Epistaxis	127	11955	0.522057	0.685727	0.216029	2.17666	3	124	1	0
RE_487.3	Hemoptysis	57	12025	0.106942	2.3383	0.832521	6.56761	4	53	1	0
RE_488	Abnormalities of breathing	2336	9746	0.94989	1.00823	0.78087	1.30178	83	2253	1	0
RE_488.1	Dyspnea [Shortness of breath]	1829	10253	0.321911	0.862582	0.643829	1.15566	57	1772	1	0
RE_488.4	Tachypnea	56	12026	0.853137	1.14417	0.274918	4.76189	2	54	1	0
RE_488.6	Wheezing	373	11709	0.922309	1.0278	0.592405	1.78318	14	359	1	0
RE_488.9	Snoring*	176	9702	0.774066	1.11953	0.517881	2.42016	7	169	1	0
RE_491	Pleurisy	70	12012	0.108273	2.13186	0.846335	5.37004	5	65	1	0
RE_494	Voice disturbance	120	11962	0.262392	0.447404	0.10961	1.82621	2	118	1	0
RE_494.1	Dysphonia	88	11994	0.226625	0.295211	0.0408518	2.13331	1	87	1	0
RE_495	Abnormal findings on diagnostic imaging of lung	378	11704	0.22614	1.36507	0.824699	2.25952	17	361	1	0
RE_495.1	Solitary pulmonary nodule	91	11991	0.0340425	2.34519	1.06629	5.15799	7	84	1	0
RE_498	Asphyxia and hypoxemia	158	11924	0.112413	1.74632	0.877367	3.4759	9	149	1	0
RE_498.1	Hypoxemia	145	11937	0.156532	1.69181	0.817454	3.50139	8	137	1	0
RE_499	Other symptoms and disorders of the respiratory system	2966	9116	0.478093	0.915201	0.716455	1.16908	103	2863	1	0
RE_499.1	Cough	2714	9368	0.871134	0.979616	0.763817	1.25638	98	2616	1	0
RE_499.11	Acute cough*	532	9346	0.291078	0.757556	0.452433	1.26845	16	516	1	0
RE_499.12	Chronic cough*	93	9785	0.802336	1.1382	0.413101	3.13602	4	89	1	0
RE_499.3	Bronchospasm	146	11936	0.478374	0.696243	0.255882	1.89445	4	142	1	0
RE_499.4	Throat pain	443	11639	0.03677	0.466975	0.228514	0.954279	8	435	1	0
SO_360	Inflammation of eyelids	267	11815	0.0873129	1.6299	0.931002	2.85347	14	253	1	0
SO_360.1	Hordeolum	125	11957	0.163305	1.74236	0.798193	3.80337	7	118	1	0
SO_360.2	Chalazion	68	12014	0.167115	2.06582	0.738032	5.78241	4	64	1	0
SO_360.4	Blepharitis	58	12024	0.479539	1.52899	0.471221	4.96118	3	55	1	0
SO_361	Disorders of eyelid function	44	12038	0.651691	0.631807	0.0860508	4.63889	1	43	1	0
SO_362	Other disorders of the eyelids	91	11991	0.553504	0.651847	0.158258	2.68488	2	89	1	0
SO_363	Disorders of lacrimal system	296	11786	0.290279	0.660979	0.306852	1.42379	7	289	1	0
SO_363.2	Dry eye syndrome [Tear film insufficiency]	280	11802	0.376323	0.70707	0.328063	1.52394	7	273	1	0
SO_367	Inflammation of the eye	991	11091	0.713904	0.931945	0.639363	1.35842	33	958	1	0
SO_367.1	Conjunctivitis	853	11229	0.99698	0.999241	0.674365	1.48062	30	823	1	0
SO_367.12	Allergic conjunctivitis	268	11814	0.718134	1.128	0.586501	2.16946	10	258	1	0
SO_367.2	Keratitis	88	11994	0.835543	0.883903	0.275677	2.83405	3	85	1	0
SO_367.3	Keratoconjunctivitis	74	12008	0.984527	2.25199e-07	0	Inf	0	74	1	0
SO_367.31	Keratoconjunctivitis sicca	57	12025	0.990203	1.05429e-07	0	Inf	0	57	1	0
SO_367.5	Uveitis	50	12032	0.32837	1.80079	0.55359	5.85785	3	47	1	0
SO_367.52	Iridocyclitis	45	12037	0.253521	1.99344	0.610007	6.51438	3	42	1	0
SO_369	Disorders of the cornea	85	11997	0.918551	1.0628	0.330724	3.41536	3	82	1	0
SO_371	Cataract	86	11996	0.394651	1.56702	0.557066	4.40798	4	82	1	0
SO_371.3	Nuclear cataract	58	12024	0.698239	1.33274	0.311969	5.6935	2	56	1	0
SO_374	Disorders of the retina	138	11944	0.444618	0.63756	0.201055	2.02175	3	135	1	0
SO_374.4	Retinopathy	41	12041	0.681302	0.658882	0.0899678	4.82535	1	40	1	0
SO_375	Abnormal intraocular pressure	121	11961	0.148852	0.233757	0.0324893	1.68186	1	120	1	0
SO_376	Disorders of vitreous body	110	11972	0.79052	0.854254	0.267181	2.73129	3	107	1	0
SO_376.2	Vitreous opacities	75	12007	0.984733	2.20521e-07	0	Inf	0	75	1	0
SO_377	Hemorrhage of the eye	61	12021	0.549206	0.544659	0.0745822	3.97753	1	60	1	0
SO_377.2	Conjunctival hemorrhage	44	12038	0.855189	0.830314	0.112707	6.11694	1	43	1	0
SO_379	Infection of the eye	95	11987	0.453077	0.582908	0.142326	2.38734	2	93	1	0
SO_379.2	Eye infection, viral	94	11988	0.464071	0.590534	0.14417	2.41887	2	92	1	0
SO_380	Disorders of optic nerve and visual pathways	78	12004	0.109625	1.9913	0.856395	4.6302	6	72	1	0
SO_380.2	Disorders of optic disc	53	12029	0.0504791	2.53444	0.998061	6.43585	5	48	1	0
SO_381	Strabismus	67	12015	0.785162	0.821334	0.199491	3.38155	2	65	1	0
SO_386	Visual disturbances	576	11506	0.485851	1.16525	0.757923	1.7915	24	552	1	0
SO_386.2	Diplopia	74	12008	0.621873	0.700872	0.17069	2.87786	2	72	1	0
SO_386.3	Visual discomfort	61	12021	0.458153	0.471968	0.0649292	3.43072	1	60	1	0
SO_386.4	Visual field defects	55	12027	0.149789	2.1369	0.760337	6.00567	4	51	1	0
SO_387	Disorders of refraction and accommodation	835	11247	0.0501893	0.626063	0.391803	1.00039	20	815	1	0
SO_387.1	Hypermetropia	80	12002	0.3225	0.367962	0.0507712	2.66679	1	79	1	0
SO_387.2	Myopia	691	11391	0.20292	0.732844	0.454175	1.1825	19	672	1	0
SO_387.3	Astigmatism	272	11810	0.128386	0.498191	0.202922	1.2231	5	267	1	0
SO_387.4	Presbyopia	153	11929	0.212461	0.401984	0.0959489	1.68414	2	151	1	0
SO_388	Blindness and low vision	93	11989	0.22708	0.296022	0.0410672	2.1338	1	92	1	0
SO_389	Other disorders of eye	197	11885	0.336898	0.611737	0.224362	1.66793	4	193	1	0
SO_389.1	Ocular pain	117	11965	0.612688	0.741602	0.23309	2.35949	3	114	1	0
SO_390	Disorders of external ear	550	11532	0.470544	0.831181	0.50301	1.37346	17	533	1	0
SO_390.1	Otitis externa	308	11774	0.883151	1.04544	0.578025	1.89082	12	296	1	0
SO_390.4	Impacted cerumen	296	11786	0.430323	0.748946	0.365114	1.53629	8	288	1	0
SO_391	Disorders of the middle ear	1302	10780	0.26183	0.824444	0.588461	1.15506	42	1260	1	0
SO_391.1	Otitis media	1002	11080	0.806529	0.956059	0.667279	1.36982	36	966	1	0
SO_391.2	Eustachian tube disorders	474	11608	0.196828	0.686599	0.387901	1.2153	13	461	1	0
SO_391.7	Perforation of tympanic membrane	66	12016	0.35882	0.395205	0.054408	2.87066	1	65	1	0
SO_392	Otalgia and effusion of ear	594	11488	0.486691	0.843473	0.522108	1.36264	19	575	1	0
SO_392.1	Otalgia [ear pain]	576	11506	0.586645	0.875377	0.541773	1.4144	19	557	1	0
SO_394	Disorders of vestibular function	167	11915	0.130302	0.338203	0.0830291	1.3776	2	165	1	0
SO_394.2	Vertigo	151	11931	0.183449	0.385118	0.0944058	1.57105	2	149	1	0
SO_394.21	Paroxysmal vertigo	88	11994	0.536707	0.640627	0.155978	2.63117	2	86	1	0
SO_395	Other diseases of inner ear	61	12021	0.984638	2.48456e-07	0	Inf	0	61	1	0
SO_396	Hearing impairment	440	11642	0.270731	0.716993	0.39664	1.29608	12	428	1	0
SO_396.1	Conductive hearing loss	138	11944	0.603727	0.765815	0.27962	2.09739	4	134	1	0
SO_396.2	Sensorineural hearing loss	175	11907	0.525967	1.265	0.611751	2.6158	8	167	1	0
SO_396.3	Mixed conductive and sensorineural hearing loss	41	12041	0.232986	2.06567	0.62708	6.80451	3	38	1	0
SO_396.8	Bilateral hearing loss	155	11927	0.86094	1.07719	0.468827	2.47496	6	149	1	0
SO_396.9	Unilateral hearing loss	186	11896	0.445463	0.704076	0.285885	1.734	5	181	1	0
SO_397	Other hearing abnormality	199	11883	0.698934	1.15379	0.558845	2.38211	8	191	1	0
SO_397.1	Tinnitus	185	11897	0.555178	1.24464	0.601618	2.57494	8	177	1	0
SO_398	Other disorders of ear	142	11940	0.891033	0.938706	0.379771	2.32026	5	137	1	0
SS_800	Chest pain	2571	9511	0.622873	1.06362	0.831831	1.35999	93	2478	1	0
SS_800.1	Chest pain on breathing	472	11610	0.567878	1.15425	0.705539	1.88834	18	454	1	0
SS_800.11	Pleurodynia*	189	9689	0.118285	1.64547	0.880839	3.07385	11	178	1	0
SS_800.2	Precordial pain	942	11140	0.824333	1.0418	0.725705	1.49557	34	908	1	0
SS_805	Fever	1902	10180	0.94397	1.00989	0.767557	1.32873	68	1834	1	0
SS_806	Chills (without fever)	122	11960	0.918652	0.948847	0.346402	2.59903	4	118	1	0
SS_807	Malaise and fatigue	3370	8712	0.169326	0.845343	0.665237	1.07421	112	3258	1	0
SS_807.1	Chronic fatigue syndrome	316	11766	0.367102	1.28002	0.748552	2.18884	15	301	1	0
SS_807.2	Weakness	696	11386	0.116871	0.678446	0.417753	1.10182	18	678	1	0
SS_807.21	Muscle weakness (generalized)	502	11580	0.550337	0.854897	0.51107	1.43004	16	486	1	0
SS_807.3	Post COVID-19 condition*	46	9832	0.986267	2.47382e-07	0	Inf	0	46	1	0
SS_808	Syncope and collapse	823	11259	0.955592	0.989105	0.672639	1.45446	30	793	1	0
SS_809	Pain	3374	8708	0.900885	0.985479	0.782844	1.24056	122	3252	1	0
SS_809.1	Acute pain	1019	11063	0.232492	1.2222	0.879212	1.69899	43	976	1	0
SS_809.2	Chronic pain	1115	10967	0.939312	1.01329	0.721399	1.42327	41	1074	1	0
SS_809.21	Chronic pain syndrome	86	11996	0.237218	0.30355	0.0420394	2.19182	1	85	1	0
SS_809.3	Pain in limb	2093	9989	0.400572	0.887011	0.670685	1.17311	69	2024	1	0
SS_809.31	Pain in arm*	456	9422	0.340581	1.25643	0.785688	2.00923	20	436	1	0
SS_809.32	Pain in leg*	359	9519	0.316101	0.707765	0.360089	1.39113	9	350	1	0
SS_809.33	Pain in hand and fingers*	412	9466	0.757055	0.916488	0.527438	1.59251	14	398	1	0
SS_809.34	Pain in foot and toes*	595	9283	0.040792	0.551936	0.312311	0.975416	13	582	1	0
SS_810	Shock	75	12007	0.318861	0.365601	0.0505557	2.6439	1	74	1	0
SS_812	Edema	893	11189	0.594603	0.899523	0.609036	1.32856	29	864	1	0
SS_812.2	Angioneurotic edema	76	12006	0.984669	2.02853e-07	0	Inf	0	76	1	0
SS_814	Jaundice	67	12015	0.104053	2.15018	0.854266	5.412	5	62	1	1
SS_815	Symptoms and signs concerning food and fluid intake	88	11994	0.664509	1.2515	0.454064	3.44942	4	84	1	0
SS_819	General symptoms and other findings	1111	10971	0.390546	0.852272	0.591712	1.22757	35	1076	1	0
SS_821	Abnormality of red blood cells	45	12037	0.113709	2.63548	0.793166	8.757	3	42	1	0
SS_823	Abnormal serum enzyme levels	411	11671	0.751476	1.08679	0.649314	1.819	16	395	1	0
SS_823.1	Nonspecific elevation of levels of transaminase or lactic acid dehydrogenase [LDH]	234	11848	0.829035	0.924149	0.451646	1.89097	8	226	1	0
SS_823.2	Abnormal levels of other serum enzymes	231	11851	0.797467	1.09302	0.554125	2.156	9	222	1	1
SS_825	Elevated C-reactive protein (CRP)	66	12016	0.739859	1.21937	0.378174	3.93171	3	63	1	0
SS_826	Other abnormal immunological findings in serum	436	11646	0.287587	0.717808	0.389604	1.32249	11	425	1	0
SS_826.1	Nonspecific reaction to test for tuberculosis	133	11949	0.217143	0.288427	0.0400425	2.07754	1	132	1	0
SS_826.3	Raised antibody titer*	50	9828	0.504922	0.508727	0.0697742	3.70916	1	49	1	0
SS_826.4	Other and unspecified nonspecific immunological findings	280	11802	0.405659	0.738856	0.362041	1.50786	8	272	1	0
SS_829	Abnormal findings on examination of blood	752	11330	0.756393	0.936312	0.617813	1.41901	25	727	1	0
SS_830	Proteinuria	266	11816	0.950167	0.978641	0.497243	1.9261	9	257	1	0
SS_831	Glycosuria	43	12039	0.0094552	3.50908	1.35969	9.05622	5	38	1	0
SS_832	Other abnormal findings in urine	527	11555	0.514133	0.843605	0.506115	1.40614	16	511	1	0
SS_834	Abnormal cytological findings in specimens from genital organs	3164	8918	0.456035	1.08874	0.870628	1.3615	119	3045	1	0
SS_834.1	Abnormal Papanicolaou smear	2471	9611	0.093978	1.22193	0.966446	1.54494	101	2370	1	0
SS_834.3	High risk human papillomavirus (HPV) DNA test positive	458	11624	0.843082	0.947966	0.558485	1.60906	15	443	1	0
SS_835	Cytology and pathology findings	342	11740	0.367061	1.28179	0.747373	2.19835	15	327	1	0
SS_840	Allergy	3815	8267	0.673947	0.955137	0.771263	1.18285	142	3673	1	0
SS_840.1	Food allergy	617	11465	0.848374	0.957945	0.616679	1.48806	22	595	1	0
SS_840.11	Peanut allergy	45	12037	0.985366	3.32121e-07	0	Inf	0	45	1	0
SS_840.12	Seafood allergy	127	11955	0.294479	0.471934	0.115925	1.92126	2	125	1	0
SS_840.17	Milk allergy	57	12025	0.419799	0.442143	0.0608826	3.21094	1	56	1	0
SS_840.2	Allergy to insects	355	11727	0.834222	0.941274	0.534039	1.65905	13	342	1	0
SS_840.4	Latex allergy	227	11855	0.588525	0.810526	0.378641	1.73503	7	220	1	0
SS_840.5	Allergy to radiographic dye	68	12014	0.31095	0.359462	0.0496731	2.60127	1	67	1	0
SS_840.6	Drug and medical agent allergy	1978	10104	0.800469	1.03263	0.805014	1.32461	81	1897	1	0
SS_840.61	Allergy to other anti-infective agents	1323	10759	0.561266	0.914222	0.675544	1.23723	50	1273	1	0
SS_840.611	Penicillin allergy	736	11346	0.839531	0.960922	0.653319	1.41335	29	707	1	0
SS_840.612	Allergy to antibiotic agent (excluding penicillin)	570	11512	0.896201	1.02861	0.673297	1.57143	24	546	1	0
SS_840.613	Allergy to sulfonamides	409	11673	0.943943	1.018	0.619148	1.67379	17	392	1	0
SS_840.63	Allergy to narcotic agent	417	11665	0.440479	0.800878	0.455558	1.40796	13	404	1	0
SS_840.64	Allergy to analgesic agent	278	11804	0.930879	0.971966	0.511228	1.84794	10	268	1	0
SS_840.8	Allergies related to other diseases/symptoms	1933	10149	0.823363	0.968172	0.728803	1.28616	69	1864	1	0
SS_840.9	Anaphylactic reaction	84	11998	0.977081	1.01721	0.317495	3.25903	3	81	1	0
SS_847	Transplanted organ	52	12030	0.369774	1.71483	0.527696	5.57262	3	49	1	0
SS_848	Nonspecific abnormal findings of other body structures	339	11743	0.369852	0.734728	0.374566	1.4412	9	330	1	0
